# Supplementary material for: Ultra-low power carbon nanotube/porphyrin synaptic arrays for persistent photoconductivity and neuromorphic computing
Source: Nat Commun. 2024 Jul 21;15:6147. doi: 10.1038/s41467-024-50490-y (PMC11271480; doi:10.1038/s41467-024-50490-y)
Supplement: Supplementary file 5 — Source data [file 41467_2024_50490_MOESM5_ESM.xlsx]

## Sheet: Figure 2c
Wavelength (nm)	Absorance (arb. units)
650	0.00254
649	0.00265
648	0.00278
647	0.00301
646	0.0033
645	0.00354
644	0.00391
643	0.00433
642	0.00492
641	0.00556
640	0.00631
639	0.00717
638	0.00819
637	0.00927
636	0.01044
635	0.01171
634	0.01251
633	0.01323
632	0.0137
631	0.01383
630	0.01363
629	0.0131
628	0.01239
627	0.01153
626	0.01072
625	0.00997
624	0.00932
623	0.0089
622	0.00859
621	0.0084
620	0.00839
619	0.00843
618	0.00861
617	0.00892
616	0.00932
615	0.00981
614	0.01043
613	0.01107
612	0.01176
611	0.01259
610	0.01348
609	0.01436
608	0.01531
607	0.01621
606	0.01712
605	0.01796
604	0.01878
603	0.01949
602	0.0201
601	0.02056
600	0.02085
599	0.021
598	0.02095
597	0.02072
596	0.02038
595	0.01993
594	0.01938
593	0.01884
592	0.01826
591	0.01778
590	0.01739
589	0.01711
588	0.01699
587	0.01701
586	0.01728
585	0.01773
584	0.01836
583	0.01924
582	0.02035
581	0.02173
580	0.02333
579	0.02524
578	0.02743
577	0.02993
576	0.0329
575	0.03615
574	0.03988
573	0.04408
572	0.04868
571	0.05386
570	0.05943
569	0.06551
568	0.07198
567	0.07864
566	0.08567
565	0.09273
564	0.09947
563	0.10604
562	0.11215
561	0.11743
560	0.12184
559	0.12525
558	0.1273
557	0.12801
556	0.12729
555	0.12528
554	0.12202
553	0.11774
552	0.11254
551	0.10675
550	0.10044
549	0.09389
548	0.08731
547	0.08062
546	0.07401
545	0.06772
544	0.06149
543	0.05576
542	0.05048
541	0.04563
540	0.04132
539	0.0375
538	0.03413
537	0.03128
536	0.02881
535	0.02676
534	0.02499
533	0.02357
532	0.02244
531	0.0215
530	0.02095
529	0.0205
528	0.02027
527	0.02019
526	0.02024
525	0.02032
524	0.02044
523	0.02062
522	0.02075
521	0.0208
520	0.02083
519	0.02082
518	0.02073
517	0.02058
516	0.02036
515	0.02
514	0.01971
513	0.01925
512	0.01879
511	0.01828
510	0.01778
509	0.01722
508	0.01663
507	0.01608
506	0.01561
505	0.01511
504	0.01461
503	0.01418
502	0.01386
501	0.01351
500	0.0133
499	0.01313
498	0.01301
497	0.01295
496	0.01287
495	0.01283
494	0.01281
493	0.01284
492	0.01282
491	0.01276
490	0.01269
489	0.01268
488	0.01256
487	0.01239
486	0.01225
485	0.01206
484	0.01183
483	0.01159
482	0.01134
481	0.01101
480	0.01074
479	0.01047
478	0.0102
477	0.00993
476	0.00968
475	0.00953
474	0.00931
473	0.00916
472	0.00904
471	0.00896
470	0.00891
469	0.00896
468	0.009
467	0.00916
466	0.00932
465	0.00947
464	0.00971
463	0.01016
462	0.01059
461	0.01113
460	0.01188
459	0.01279
458	0.01399
457	0.01563
456	0.01772
455	0.02053
454	0.02438
453	0.0295
452	0.03651
451	0.04597
450	0.05879
449	0.07603
448	0.09924
447	0.13
446	0.17105
445	0.2241
444	0.29242
443	0.37976
442	0.48794
441	0.62002
440	0.77717
439	0.95978
438	1.16739
437	1.3902
436	1.62764
435	1.86268
434	2.07993
433	2.26545
432	2.39808
431	2.46675
430	2.46416
429	2.39018
428	2.25164
427	2.06356
426	1.84546
425	1.6132
424	1.38383
423	1.17042
422	0.97816
421	0.81311
420	0.67494
419	0.56124
418	0.47299
417	0.40378
416	0.35227
415	0.31513
414	0.28917
413	0.27193
412	0.26085
411	0.25355
410	0.24836
409	0.24325
408	0.23703
407	0.2291
406	0.21872
405	0.20595
404	0.19128
403	0.17523
402	0.15858
401	0.14197
400	0.1262
399	0.11193
398	0.09908
397	0.08824
396	0.07916
395	0.07171
394	0.06591
393	0.0613
392	0.05784
391	0.05495
390	0.05317
389	0.05172
388	0.05063
387	0.0498
386	0.04917
385	0.04874
384	0.04836
383	0.04811
382	0.04801
381	0.04801
380	0.04811
379	0.04837
378	0.04875
377	0.0493
376	0.0499
375	0.0507
374	0.05161
373	0.05262
372	0.05364
371	0.0547
370	0.05574
369	0.05693
368	0.05809
367	0.05927
366	0.06043
365	0.06154
364	0.06262
363	0.06341
362	0.06462
361	0.06565
360	0.06651
359	0.06731
358	0.06804
357	0.06866
356	0.06894
355	0.0697
354	0.07022
353	0.07061
352	0.07102
351	0.07135
350	0.07182
349	0.07216
348	0.07259
347	0.07303
346	0.07374
345	0.07431
344	0.07477
343	0.07536
342	0.07589
341	0.07663
340	0.07731
339	0.07811
338	0.07882
337	0.07964
336	0.08042
335	0.08122
334	0.08215
333	0.083
332	0.08397
331	0.0851
330	0.08612
329	0.08689
328	0.08801
327	0.08899
326	0.09004
325	0.09094
324	0.092
323	0.09283
322	0.09353
321	0.09434
320	0.0949
319	0.09566
318	0.09603
317	0.09652
316	0.09696
315	0.09728
314	0.09748
313	0.0978
312	0.09803
311	0.098
310	0.09784
309	0.09773
308	0.09726
307	0.09674
306	0.09597
305	0.09521
304	0.09431
303	0.09307
302	0.09182
301	0.09051
300	0.08919

## Sheet: Figure 2d
	SWCNT	SWCNT/ZnTPP	SWCNT	SWCNT/ZnTPP
VG	ID (A)	ID (A)	IG (A)	IG (A)
-5	3.80697e-06	2.34226e-06	1.59e-12	1.43e-12
-4.9	3.66466e-06	2.28041e-06	1.39e-12	6.8e-13
-4.8	3.54932e-06	2.23711e-06	1.322e-12	4.54e-13
-4.7	3.4462e-06	2.18887e-06	1.16571e-12	3.9e-13
-4.6	3.35434e-06	2.13211e-06	1.05667e-12	3.35556e-13
-4.5	3.27022e-06	2.07435e-06	9.39091e-13	3.06364e-13
-4.4	3.19039e-06	2.02596e-06	8.28182e-13	1.89091e-13
-4.3	3.11421e-06	1.96935e-06	7.45455e-13	1.82727e-13
-4.2	3.02214e-06	1.91037e-06	6.21818e-13	1.9e-13
-4.1	2.93705e-06	1.86053e-06	5.04545e-13	2.14545e-13
-4	2.84068e-06	1.80387e-06	4.09091e-13	2.34545e-13
-3.9	2.75619e-06	1.74115e-06	3.4e-13	2.34545e-13
-3.8	2.67177e-06	1.68335e-06	2.88182e-13	2.31818e-13
-3.7	2.57078e-06	1.61522e-06	2.30909e-13	2.32727e-13
-3.6	2.45912e-06	1.54849e-06	1.73636e-13	2.48182e-13
-3.5	2.35997e-06	1.47768e-06	1.52727e-13	2.72727e-13
-3.4	2.25749e-06	1.40437e-06	1.32727e-13	2.9e-13
-3.3	2.14787e-06	1.33009e-06	1.05455e-13	3.05455e-13
-3.2	2.04305e-06	1.24751e-06	1.02727e-13	2.96364e-13
-3.1	1.92118e-06	1.16412e-06	1.20909e-13	2.9e-13
-3	1.79948e-06	1.0781e-06	1.28182e-13	2.93636e-13
-2.9	1.68239e-06	9.88408e-07	1.5e-13	3.02727e-13
-2.8	1.55614e-06	8.942e-07	1.59091e-13	3.08182e-13
-2.7	1.4247e-06	7.97147e-07	1.72727e-13	3.20909e-13
-2.6	1.28853e-06	7.00893e-07	1.92727e-13	3.45455e-13
-2.5	1.15026e-06	6.0467e-07	1.99091e-13	3.65455e-13
-2.4	1.02156e-06	5.14433e-07	2.05455e-13	3.65455e-13
-2.3	8.94015e-07	4.31704e-07	2.18182e-13	3.61818e-13
-2.2	7.69794e-07	3.78369e-07	2.24545e-13	3.75455e-13
-2.1	6.58808e-07	3.0194e-07	2.35455e-13	3.94545e-13
-2	5.54841e-07	2.37298e-07	2.28182e-13	4.09091e-13
-1.9	4.60137e-07	1.83546e-07	2.33636e-13	4.27273e-13
-1.8	4.04485e-07	1.38724e-07	2.37273e-13	4.41818e-13
-1.7	3.20544e-07	1.03109e-07	2.33636e-13	4.60909e-13
-1.6	2.52735e-07	7.49427e-08	2.24545e-13	4.91818e-13
-1.5	1.97097e-07	5.35754e-08	2.19091e-13	5e-13
-1.4	1.51678e-07	4.33058e-08	2.47273e-13	5.19091e-13
-1.3	1.1536e-07	2.89622e-08	2.57273e-13	5.32727e-13
-1.2	8.64818e-08	1.88499e-08	2.5e-13	5.70909e-13
-1.1	6.42473e-08	1.20437e-08	2.5e-13	5.81818e-13
-1	4.66884e-08	7.8061e-09	2.52727e-13	6.14545e-13
-0.9	3.84932e-08	4.74457e-09	2.55455e-13	6.35455e-13
-0.8	2.64446e-08	2.83347e-09	2.52727e-13	6.5e-13
-0.7	1.81512e-08	1.61684e-09	2.56364e-13	6.54545e-13
-0.6	1.23315e-08	8.89258e-10	2.63636e-13	6.83636e-13
-0.5	8.36159e-09	4.84271e-10	2.83636e-13	6.89091e-13
-0.4	6.23047e-09	2.50515e-10	2.81818e-13	7.13636e-13
-0.3	4.21477e-09	1.2738e-10	2.73636e-13	7.14545e-13
-0.2	2.83719e-09	7.62817e-11	2.56364e-13	7.35455e-13
-0.1	1.92334e-09	4.00949e-11	2.64545e-13	7.32727e-13
0	1.29535e-09	2.52593e-11	2.66364e-13	7.55455e-13
0.1	9.03248e-10	1.81507e-11	2.67273e-13	7.51818e-13
0.2	6.36829e-10	1.83947e-11	2.7e-13	7.63636e-13
0.3	4.48375e-10	2.34044e-11	2.90909e-13	7.61818e-13
0.4	3.18587e-10	1.33681e-11	2.80909e-13	7.77273e-13
0.5	2.37746e-10	1.42641e-11	2.94545e-13	7.64545e-13
0.6	1.7595e-10	1.50549e-11	2.8e-13	7.77273e-13
0.7	1.32737e-10	2.0868e-11	2.97273e-13	7.76364e-13
0.8	1.07832e-10	2.44643e-11	2.89091e-13	7.88182e-13
0.9	8.29948e-11	2.07123e-11	3.12727e-13	7.83636e-13
1	6.87891e-11	2.15704e-11	3.08182e-13	7.91818e-13
1.1	5.53608e-11	2.61342e-11	3.30909e-13	7.78182e-13
1.2	4.5551e-11	3.57793e-11	3.13636e-13	7.88182e-13
1.3	4.12725e-11	3.61494e-11	3.27273e-13	7.9e-13
1.4	3.52012e-11	3.9077e-11	3.16364e-13	7.96364e-13
1.5	2.90374e-11	4.57398e-11	3.28182e-13	7.87273e-13
1.6	2.77424e-11	5.45562e-11	3.19091e-13	8.00909e-13
1.7	2.28236e-11	6.55599e-11	3.30909e-13	7.91818e-13
1.8	1.92349e-11	6.63002e-11	3.23636e-13	7.99091e-13
1.9	1.98502e-11	7.31691e-11	3.35455e-13	7.95455e-13
2	2.01022e-11	8.44041e-11	3.17273e-13	7.86364e-13
2.1	1.29217e-11	9.52815e-11	3.29091e-13	7.85455e-13
2.2	1.54943e-11	1.1193e-10	3.16364e-13	7.91818e-13
2.3	1.45563e-11	1.08531e-10	3.36364e-13	7.89091e-13
2.4	1.0231e-11	1.23279e-10	3.28182e-13	7.90909e-13
2.5	1.26795e-11	1.38325e-10	3.40909e-13	7.99091e-13
2.6	1.16767e-11	1.53307e-10	3.32727e-13	8.04545e-13
2.7	1.20767e-11	1.64298e-10	3.44545e-13	8.03636e-13
2.8	1.2462e-11	1.72913e-10	3.40909e-13	8.08182e-13
2.9	1.06706e-11	1.83126e-10	3.42727e-13	8.1e-13
3	9.63069e-12	1.99959e-10	3.47273e-13	8.13636e-13
3.1	9.51177e-12	2.1599e-10	3.55455e-13	8.31818e-13
3.2	9.17611e-12	2.23296e-10	3.57273e-13	8.25455e-13
3.3	8.45397e-12	2.36445e-10	3.64545e-13	8.18182e-13
3.4	8.72352e-12	2.42712e-10	3.61818e-13	8.09091e-13
3.5	8.62846e-12	2.64724e-10	3.67273e-13	7.98182e-13
3.6	8.49622e-12	2.79021e-10	3.66364e-13	7.91818e-13
3.7	8.38534e-12	2.9956e-10	3.69091e-13	7.85455e-13
3.8	8.75927e-12	3.00141e-10	3.7e-13	7.82727e-13
3.9	7.09663e-12	3.20159e-10	3.74545e-13	7.87273e-13
4	7.81582e-12	3.51129e-10	3.80909e-13	7.81818e-13
4.1	7.79395e-12	3.65877e-10	3.73636e-13	7.87273e-13
4.2	7.96497e-12	3.69074e-10	3.81818e-13	7.92727e-13
4.3	7.98407e-12	3.55008e-10	3.77273e-13	8.07273e-13
4.4	7.3994e-12	3.72153e-10	3.86364e-13	8.25455e-13
4.5	6.24452e-12	3.91581e-10	3.85455e-13	8.25455e-13
4.6	6.42188e-12	3.92923e-10	3.78182e-13	8.13636e-13
4.7	6.91443e-12	4.0831e-10	3.60909e-13	7.65455e-13
4.8	6.82593e-12	4.34124e-10	3.46364e-13	7.11818e-13
4.9	6.64733e-12	4.42633e-10	3.24545e-13	6.5e-13
5	9.32291e-12	4.66268e-10	3.09091e-13	5.81818e-13
5	5.05204e-12	3.11283e-10	2.84545e-13	5.13636e-13
4.9	2.94417e-11	1.37096e-10	2.64545e-13	4.45455e-13
4.8	1.22858e-10	7.10575e-11	2.34545e-13	3.71818e-13
4.7	4.32904e-10	4.49869e-11	2.13636e-13	3e-13
4.6	1.29773e-09	3.3836e-11	1.79091e-13	2.28182e-13
4.5	3.47084e-09	1.4201e-11	1.56364e-13	1.69091e-13
4.4	8.10529e-09	1.32966e-11	1.37273e-13	1.27273e-13
4.3	1.68634e-08	3.61032e-11	1.27273e-13	1.05455e-13
4.2	3.22357e-08	1.07421e-10	1.16364e-13	1.06364e-13
4.1	5.62121e-08	2.86281e-10	1.05455e-13	1.04545e-13
4	9.43987e-08	6.9131e-10	1e-13	1.05455e-13
3.9	1.46262e-07	1.56875e-09	9.81818e-14	1.07273e-13
3.8	2.14348e-07	3.23646e-09	9.27273e-14	1.08182e-13
3.7	3.00034e-07	6.19384e-09	8.90909e-14	1.1e-13
3.6	4.0428e-07	1.13816e-08	8.18182e-14	1.11818e-13
3.5	5.20891e-07	1.92003e-08	8.27273e-14	1.1e-13
3.4	6.54114e-07	3.06867e-08	7.54545e-14	1.14545e-13
3.3	7.96744e-07	4.68648e-08	7.72727e-14	1.18182e-13
3.2	9.44321e-07	6.47651e-08	7.36364e-14	1.27273e-13
3.1	1.09093e-06	9.2934e-08	7.36364e-14	1.37273e-13
3	1.24089e-06	1.28101e-07	7.45455e-14	1.46364e-13
2.9	1.38306e-06	1.70299e-07	8.09091e-14	1.45455e-13
2.8	1.53414e-06	2.19147e-07	7.63636e-14	1.46364e-13
2.7	1.66889e-06	2.7448e-07	7.54545e-14	1.54545e-13
2.6	1.79996e-06	3.35563e-07	7.27273e-14	1.61818e-13
2.5	1.92751e-06	4.01453e-07	7.18182e-14	1.77273e-13
2.4	2.04694e-06	4.69148e-07	7.54545e-14	1.96364e-13
2.3	2.16908e-06	5.30633e-07	7.36364e-14	2.09091e-13
2.2	2.27363e-06	6.05433e-07	7.36364e-14	2.05455e-13
2.1	2.37785e-06	6.76658e-07	7.54545e-14	2.01818e-13
2	2.4784e-06	7.50492e-07	7.36364e-14	1.9e-13
1.9	2.56672e-06	8.22991e-07	8.63636e-14	1.90909e-13
1.8	2.64793e-06	8.95609e-07	7e-14	2.06364e-13
1.7	2.72547e-06	9.6177e-07	7.09091e-14	2.02727e-13
1.6	2.80716e-06	1.02936e-06	6.81818e-14	1.85455e-13
1.5	2.87186e-06	1.0951e-06	6.90909e-14	1.9e-13
1.4	2.93969e-06	1.151e-06	7.45455e-14	1.93636e-13
1.3	2.99722e-06	1.21522e-06	7.27273e-14	1.97273e-13
1.2	3.04967e-06	1.27436e-06	7.54545e-14	1.81818e-13
1.1	3.10017e-06	1.33297e-06	7.36364e-14	1.87273e-13
1	3.15694e-06	1.38327e-06	7e-14	2.08182e-13
0.9	3.19833e-06	1.43196e-06	7.27273e-14	2.27273e-13
0.8	3.24588e-06	1.47903e-06	6.27273e-14	2.36364e-13
0.7	3.28508e-06	1.52825e-06	6.27273e-14	2.29091e-13
0.6	3.31296e-06	1.57609e-06	7.09091e-14	2.36364e-13
0.5	3.3512e-06	1.62314e-06	8.18182e-14	2.44545e-13
0.4	3.37718e-06	1.6706e-06	8.45455e-14	2.47273e-13
0.3	3.414e-06	1.70748e-06	7.72727e-14	2.5e-13
0.2	3.43303e-06	1.74793e-06	7.36364e-14	2.56364e-13
0.1	3.46421e-06	1.78796e-06	7.18182e-14	2.78182e-13
0	3.4798e-06	1.8214e-06	7.45455e-14	2.77273e-13
-0.1	3.51294e-06	1.85882e-06	8.09091e-14	2.61818e-13
-0.2	3.51258e-06	1.88838e-06	8.63636e-14	2.49091e-13
-0.3	3.53842e-06	1.92102e-06	9.54545e-14	2.5e-13
-0.4	3.54317e-06	1.94938e-06	9.54545e-14	2.70909e-13
-0.5	3.56742e-06	1.97294e-06	8.90909e-14	2.85455e-13
-0.6	3.57866e-06	2.00779e-06	7.72727e-14	2.82727e-13
-0.7	3.6068e-06	2.02963e-06	8.27273e-14	2.74545e-13
-0.8	3.61851e-06	2.05483e-06	9e-14	2.58182e-13
-0.9	3.63804e-06	2.07337e-06	9.18182e-14	2.54545e-13
-1	3.64771e-06	2.09642e-06	9.90909e-14	2.6e-13
-1.1	3.65306e-06	2.1234e-06	9.72727e-14	2.77273e-13
-1.2	3.66478e-06	2.1379e-06	9.09091e-14	2.9e-13
-1.3	3.67004e-06	2.15954e-06	9e-14	2.90909e-13
-1.4	3.68875e-06	2.17988e-06	7.81818e-14	2.8e-13
-1.5	3.70621e-06	2.20021e-06	9.09091e-14	2.64545e-13
-1.6	3.71665e-06	2.21931e-06	9.27273e-14	2.64545e-13
-1.7	3.72283e-06	2.23624e-06	1.10909e-13	2.91818e-13
-1.8	3.73979e-06	2.24492e-06	1.09091e-13	3.02727e-13
-1.9	3.75664e-06	2.27054e-06	1.02727e-13	3.04545e-13
-2	3.76782e-06	2.27888e-06	1.01818e-13	2.91818e-13
-2.1	3.77583e-06	2.29252e-06	9.63636e-14	2.92727e-13
-2.2	3.78029e-06	2.30908e-06	9.90909e-14	2.85455e-13
-2.3	3.79559e-06	2.31486e-06	1.1e-13	2.74545e-13
-2.4	3.81567e-06	2.33412e-06	1.10909e-13	2.80909e-13
-2.5	3.82466e-06	2.34289e-06	1.13636e-13	2.95455e-13
-2.6	3.84192e-06	2.35618e-06	1.19091e-13	3.1e-13
-2.7	3.82652e-06	2.36631e-06	1.17273e-13	3.13636e-13
-2.8	3.83712e-06	2.3821e-06	1.10909e-13	2.96364e-13
-2.9	3.83939e-06	2.39345e-06	1.02727e-13	2.95455e-13
-3	3.84223e-06	2.40863e-06	1.18182e-13	3.03636e-13
-3.1	3.85113e-06	2.41854e-06	1.26364e-13	3.19091e-13
-3.2	3.86428e-06	2.43063e-06	1.22727e-13	3.15455e-13
-3.3	3.865e-06	2.44564e-06	1.26364e-13	3.2e-13
-3.4	3.88505e-06	2.45437e-06	1.15455e-13	3.29091e-13
-3.5	3.88337e-06	2.45411e-06	1.30909e-13	3.41818e-13
-3.6	3.90689e-06	2.45837e-06	1.44545e-13	3.46364e-13
-3.7	3.91358e-06	2.47191e-06	1.41818e-13	3.46364e-13
-3.8	3.91373e-06	2.47989e-06	1.72727e-13	3.39091e-13
-3.9	3.92461e-06	2.48943e-06	2.02727e-13	3.44545e-13
-4	3.91881e-06	2.49696e-06	2.6e-13	3.37273e-13
-4.1	3.93479e-06	2.50549e-06	3.35455e-13	3.17273e-13
-4.2	3.9492e-06	2.5172e-06	4.37273e-13	3.51818e-13
-4.3	3.96102e-06	2.52377e-06	5.56364e-13	3.49091e-13
-4.4	3.95803e-06	2.53358e-06	7.26364e-13	3.52727e-13
-4.5	3.95192e-06	2.53744e-06	9.5e-13	3.7e-13
-4.6	3.96111e-06	2.55082e-06	1.1e-12	3.57778e-13
-4.7	3.98529e-06	2.55689e-06	1.32714e-12	3.58571e-13
-4.8	3.9613e-06	2.55473e-06	1.63e-12	4e-13
-4.9	3.97891e-06	2.56533e-06	1.94667e-12	3.86667e-13
-5	3.97025e-06	2.56646e-06	2.5e-12	4.9e-13

## Sheet: Figure 2e
	ZnTPP	ZnTPP+SWCNT	SWCNT
Wavelength (nm)	Absorance (arb. units)	Absorance (arb. units)	Absorance (arb. units)
580	1099.58	211.733	625.148
581	1182.39	226.415	680.175
582	1288.85	215.539	590.152
583	1316.43	249.059	620.475
584	1412.17	241.2	690.142
585	1524.83	266.842	710.128
586	1610.14	268.38	780.125
587	1786.11	283.862	754.14
588	1862.47	299.402	650.159
589	2056.86	320.937	590.753
590	2265.08	326.913	650.159
591	2500.35	406.828	589.275
592	2688.4	426.925	596.786
593	2947.65	400.669	689.412
594	3379.08	508.547	624.743
595	3630.18	563.324	682.753
596	4008.51	659.871	693.178
597	4400.6	662.162	640.269
598	5012.31	772.25	620.153
599	5430.52	827.948	650.159
600	6060.85	864.764	686.452
601	6458.67	990.406	727.804
602	7113.36	991.89	646.355
603	7877.77	1204.95	658.661
604	8396.27	1278.58	657.084
605	9244.31	1319.88	597.103
606	9743.33	1520.2	618.983
607	10426.3	1653.58	607.354
608	10860.5	1734.06	638.82
609	11767.7	1815.27	598.458
610	12390.4	1953.68	620.438
611	12541.6	2170.49	579.404
612	13170.3	2157.23	553.794
613	13453	2358.94	564.716
614	14303.9	2453.66	532.278
615	14345.1	2555.86	553.104
616	14983.3	2674.55	566.724
617	15479.9	2850.33	509.233
618	16047.1	3039.8	511.392
619	16541.7	3258.25	430.92
620	17113.5	3417.64	483.737
621	18261.1	3592.6	526.812
622	19313.9	3997.13	520.761
623	20853.8	4178.04	444.073
624	23019.6	4652.76	439.67
625	25606.3	5092.13	442.932
626	28819.9	5825.67	431.362
627	32687.6	6632.27	375.043
628	38108	7538.65	446.977
629	45129.5	8859	385.474
630	55256.9	10312.1	365.511
631	65414.4	11975.2	381.814
632	77684	13811.5	365.851
633	93537.8	16121.3	360.543
634	109133	18655.3	373.191
635	124654	21057.4	405.29
636	139476	23593.6	321.392
637	152716	26016.3	293.271
638	163585	27633.8	398.254
639	169843	29494.5	349.175
640	176113	31542.2	389.173
641	176754	32495.8	318.237
642	176901	34214.3	309.607
643	173874	34826.5	342.049
644	169007	35468.9	342.358
645	162817	36037.8	319.491
646	154534	36123	389.454
647	148404	35721.4	316.366
648	137899	34654.9	278.171
649	129081	33396.4	251.052
650	121149	31910.6	255.076
651	113946	30723.2	286.673
652	107209	29144.3	278.945
653	101418	27783	272.963
654	97141.4	27016	267.216
655	90678.6	25493.7	252.482
656	88001.8	24648.9	292.159
657	83918.9	23532.2	310.827
658	80059.8	22368.4	259.66
659	77024.4	21065.4	246.831
660	73633.5	20026.6	306.712
661	71874.8	19810.4	252.825
662	69296.9	18772.3	221.173
663	66341.6	18731.7	197.608
664	63314.2	17159.4	214.01
665	60561.1	16846.1	244.283
666	58433.1	15867.1	255.075
667	55737.3	14833.3	221.399
668	54421.5	14267.6	266.462
669	52848.2	14513.6	248.185
670	49998.2	13499.6	232.087
671	49639.7	13235.7	223.006
672	47502.2	12874.8	309.562
673	47014	12674.3	211.693
674	44948.5	12296.9	247.634
675	44766.3	12244.6	183.942
676	44967.5	12627.4	191.993
677	45348.5	12790.3	204.315
678	45108.2	12712.6	205.94
679	46037.2	13116.9	228.438
680	47944	13912.6	190.819
681	48748.2	14082.4	129.415
682	50085.8	14697	205.714
683	52447.4	14414.2	132.268
684	54127.5	15064	110.7
685	54502.3	15829.7	169.691
686	56903.4	15831.6	159.535
687	57672.6	16108.4	141.33
688	58947.1	16143	167.057
689	59387	16161	189.929
690	58212.5	15882.7	114.266
691	58012.2	15906.2	181.677
692	57133.9	15976.7	154.408
693	56932.9	15896.9	164.84
694	55663.8	15987.2	158.102
695	54388.6	15529.7	177.876
696	53438.4	15455.9	189.202
697	53570.3	15504.6	209.712
698	51347.3	14983.6	180.701
699	50035.1	15627.7	188.302
700	47960.2	14687.1	153.488
701	47024	14469.2	141.435
702	46314.9	14296.2	201.105
703	45015.4	14054.9	125.892
704	43898.6	13587.6	113.051
705	41964.8	13661.2	150.081
706	40281.8	12994.4	192.651
707	40289.2	12880.4	139.28
708	38008.7	12412.8	131.066
709	36312.5	12192	164.643
710	34775.2	11145.5	145.823
711	33454.3	10953.2	109.614
712	31561.7	10429.2	111.256
713	29872.6	10027	79.2015
714	28889.4	8936.6	155.368
715	25728.1	9039.27	93.4421
716	25963.8	8630.34	148.126
717	24455.2	8102.61	138.356
718	22878	7141.59	134.987
719	21296.6	6888.79	93.1116
720	20304.4	6515.2	120.13
721	19285.3	6185.97	122.274
722	18153	6229.03	143.209
723	17917.1	5519.53	112.493
724	16708	5481.85	148.397
725	15903.8	5142.02	61.7409
726	15235.3	4593.03	55.7761
727	14477	4731.65	148.606
728	14310.4	4757.96	165.621
729	13514.7	4320.48	80.6194
730	13091.1	4060.87	59.7421
731	12891.4	4060.61	181.951
732	12425.8	3876.22	185.849
733	12081.3	4028.97	125.742
734	11530.7	3716.27	96.0007
735	11275.9	3497.19	122.233
736	11186	3651.59	99.3085
737	11190.7	3551.31	117.847
738	10683.1	3470.1	76.9687
739	9986.86	3499.51	121.999
740	10857.3	3213.31	44.085
741	10190.8	3367.79	89.8796
742	9943.91	3397.07	63.8938
743	10014	3518.58	65.1972
744	9699.52	3063.2	66.237
745	9689.95	3183.83	115.264
746	9000.75	3312.98	195.758
747	8972.35	2972.47	89.3465
748	9288.48	3556.92	81.0032
749	9610.02	3224.8	112.858
750	9372.06	3224.86	94.1351

## Sheet: Figure 2f
	ZnTPP+SWCNT	SWCNT
Wavelength (nm)	Absorance (arb. units)	Absorance (arb. units)
1651.41	0.01102	0.01565
1649.79	0.00815	0.01366
1648.18	0.01283	0.01215
1646.57	0.01407	0.01745
1644.95	0.01254	0.01594
1643.34	0.01808	0.01877
1641.72	0.01598	0.01679
1640.11	0.01855	0.02256
1638.49	0.01598	0.02257
1636.88	0.02189	0.02235
1635.26	0.02427	0.02494
1633.64	0.02465	0.03058
1632.03	0.02446	0.03658
1630.41	0.03179	0.04092
1628.8	0.03007	0.04691
1627.18	0.03121	0.05395
1625.56	0.04263	0.05911
1623.94	0.04243	0.06779
1622.32	0.04072	0.07634
1620.7	0.04756	0.08688
1619.08	0.05031	0.09953
1617.46	0.05677	0.10538
1615.84	0.06104	0.11965
1614.22	0.07386	0.13603
1612.6	0.07937	0.1552
1610.98	0.08914	0.19168
1609.36	0.0991	0.22569
1607.74	0.12045	0.26565
1606.12	0.14369	0.32908
1604.49	0.17252	0.39939
1602.87	0.22393	0.48041
1601.25	0.29676	0.58243
1599.63	0.39708	0.70998
1598	0.53121	0.83889
1596.38	0.71564	0.94252
1594.75	0.89155	1
1593.13	1	0.98756
1591.5	0.99468	0.87863
1589.88	0.84989	0.72005
1588.25	0.66566	0.54813
1586.63	0.48501	0.42233
1585	0.34856	0.32713
1583.37	0.26575	0.27032
1581.75	0.22083	0.25677
1580.12	0.19789	0.25475
1578.49	0.19445	0.27242
1576.86	0.20813	0.30522
1575.23	0.22644	0.33766
1573.61	0.23812	0.35646
1571.98	0.24612	0.36979
1570.35	0.2352	0.351
1568.72	0.2207	0.32
1567.09	0.18769	0.26784
1565.46	0.15498	0.24001
1563.82	0.13588	0.20068
1562.19	0.11603	0.17566
1560.56	0.10119	0.15577
1558.93	0.09797	0.14739
1557.3	0.09182	0.14204
1555.67	0.08171	0.1332
1554.03	0.08208	0.12227
1552.4	0.07368	0.10961
1550.77	0.06735	0.09011
1549.13	0.05849	0.07722
1547.5	0.05226	0.05936
1545.86	0.04764	0.05171
1544.23	0.04481	0.04812
1542.59	0.04085	0.04268
1540.96	0.03972	0.0355
1539.32	0.04283	0.03157
1537.68	0.04414	0.03413
1536.05	0.03643	0.02951
1534.41	0.03445	0.03184
1532.77	0.03727	0.03115
1531.14	0.03897	0.02653
1529.5	0.0306	0.02469
1527.86	0.03022	0.01869
1526.22	0.03032	0.0172
1524.58	0.03605	0.01906
1522.94	0.0307	0.01792
1521.3	0.03605	0.02048
1519.66	0.02704	0.01668
1518.02	0.02385	0.01241
1516.38	0.02751	0.01139
1514.74	0.03362	0.01291
1513.1	0.02424	0.01096
1511.46	0.03006	0.01352
1509.81	0.0279	0.01007
1508.17	0.02444	0.01216
1506.53	0.03138	0.01079
1504.89	0.02744	0.00931
1503.24	0.02576	0.01025
1501.6	0.02829	0.00876
1499.95	0.03616	0.01166

## Sheet: Figure 3a
	Dark	230μW cm-2	490μW cm-2	800μW cm-2	1mW cm-2
VG(V)	ID(A)	ID(A)	ID(A)	ID(A)	ID(A)
-5	3.49113e-06	3.60577e-06	3.63565e-06	3.66779e-06	3.73019e-06
-4.95	3.44504e-06	3.55751e-06	3.58478e-06	3.60816e-06	3.64252e-06
-4.9	3.40222e-06	3.51304e-06	3.53635e-06	3.55467e-06	3.56772e-06
-4.85	3.36139e-06	3.46957e-06	3.49022e-06	3.5065e-06	3.50159e-06
-4.8	3.32761e-06	3.43414e-06	3.45143e-06	3.46158e-06	3.44077e-06
-4.75	3.29061e-06	3.38997e-06	3.40974e-06	3.4174e-06	3.38069e-06
-4.7	3.25543e-06	3.35372e-06	3.36904e-06	3.37358e-06	3.32934e-06
-4.65	3.22135e-06	3.31205e-06	3.33183e-06	3.33006e-06	3.28024e-06
-4.6	3.18665e-06	3.27882e-06	3.2963e-06	3.29343e-06	3.23396e-06
-4.55	3.15104e-06	3.24253e-06	3.25635e-06	3.24935e-06	3.18869e-06
-4.5	3.11174e-06	3.20258e-06	3.21661e-06	3.20987e-06	3.13982e-06
-4.45	3.07791e-06	3.16664e-06	3.18122e-06	3.17052e-06	3.10055e-06
-4.4	3.04117e-06	3.1294e-06	3.1393e-06	3.12845e-06	3.06022e-06
-4.35	3.00522e-06	3.08937e-06	3.09865e-06	3.08977e-06	3.01883e-06
-4.3	2.96548e-06	3.05299e-06	3.05748e-06	3.0495e-06	2.97412e-06
-4.25	2.92787e-06	3.01322e-06	3.018e-06	3.01287e-06	2.93739e-06
-4.2	2.89035e-06	2.9752e-06	2.98448e-06	2.97234e-06	2.89766e-06
-4.15	2.85091e-06	2.93685e-06	2.9423e-06	2.93278e-06	2.85793e-06
-4.1	2.8113e-06	2.8941e-06	2.90635e-06	2.89159e-06	2.82092e-06
-4.05	2.77161e-06	2.85674e-06	2.86548e-06	2.85347e-06	2.78304e-06
-4	2.72865e-06	2.81739e-06	2.8227e-06	2.81171e-06	2.74829e-06
-3.95	2.68796e-06	2.7752e-06	2.78243e-06	2.77412e-06	2.71234e-06
-3.9	2.64835e-06	2.73388e-06	2.7433e-06	2.73359e-06	2.67506e-06
-3.85	2.60439e-06	2.69367e-06	2.69987e-06	2.69486e-06	2.64114e-06
-3.8	2.56148e-06	2.65015e-06	2.65687e-06	2.6538e-06	2.60446e-06
-3.75	2.51443e-06	2.60865e-06	2.61652e-06	2.61344e-06	2.5723e-06
-3.7	2.47243e-06	2.56328e-06	2.57604e-06	2.57383e-06	2.53446e-06
-3.65	2.42761e-06	2.52114e-06	2.53091e-06	2.53071e-06	2.49791e-06
-3.6	2.38191e-06	2.47757e-06	2.48826e-06	2.49127e-06	2.46455e-06
-3.55	2.33609e-06	2.435e-06	2.44278e-06	2.44784e-06	2.43082e-06
-3.5	2.287e-06	2.38988e-06	2.40117e-06	2.40916e-06	2.39589e-06
-3.45	2.24026e-06	2.34184e-06	2.355e-06	2.36577e-06	2.36003e-06
-3.4	2.18943e-06	2.29888e-06	2.31009e-06	2.32405e-06	2.3246e-06
-3.35	2.14009e-06	2.25312e-06	2.26383e-06	2.28141e-06	2.29063e-06
-3.3	2.08617e-06	2.20555e-06	2.21578e-06	2.23671e-06	2.2569e-06
-3.25	2.03617e-06	2.16074e-06	2.1683e-06	2.19245e-06	2.22253e-06
-3.2	1.98257e-06	2.11042e-06	2.1207e-06	2.14915e-06	2.18501e-06
-3.15	1.9283e-06	2.06139e-06	2.07374e-06	2.10234e-06	2.14971e-06
-3.1	1.87183e-06	2.00986e-06	2.02496e-06	2.05623e-06	2.11616e-06
-3.05	1.81522e-06	1.95824e-06	1.97435e-06	2.0117e-06	2.08174e-06
-3	1.758e-06	1.90676e-06	1.92322e-06	1.96384e-06	2.04713e-06
-2.95	1.69548e-06	1.85402e-06	1.87078e-06	1.91588e-06	2.01105e-06
-2.9	1.63596e-06	1.80009e-06	1.81922e-06	1.86635e-06	1.97579e-06
-2.85	1.57191e-06	1.74563e-06	1.76478e-06	1.81897e-06	1.94391e-06
-2.8	1.50848e-06	1.6892e-06	1.70787e-06	1.76833e-06	1.90612e-06
-2.75	1.441e-06	1.63112e-06	1.65474e-06	1.71551e-06	1.87026e-06
-2.7	1.37517e-06	1.57409e-06	1.5963e-06	1.6636e-06	1.83261e-06
-2.65	1.30791e-06	1.51571e-06	1.53878e-06	1.61385e-06	1.79819e-06
-2.6	1.23852e-06	1.45712e-06	1.47965e-06	1.56155e-06	1.76049e-06
-2.55	1.17078e-06	1.39492e-06	1.42165e-06	1.50661e-06	1.72528e-06
-2.5	1.1e-06	1.33392e-06	1.36309e-06	1.45133e-06	1.68993e-06
-2.45	1.03087e-06	1.27271e-06	1.3043e-06	1.39854e-06	1.65177e-06
-2.4	9.6287e-07	1.21098e-06	1.24187e-06	1.34159e-06	1.61712e-06
-2.35	8.95261e-07	1.14994e-06	1.18343e-06	1.28674e-06	1.57969e-06
-2.3	8.27478e-07	1.08696e-06	1.12187e-06	1.23163e-06	1.54144e-06
-2.25	7.6287e-07	1.02647e-06	1.06239e-06	1.17845e-06	1.50462e-06
-2.2	7.00174e-07	9.65992e-07	1.00313e-06	1.12233e-06	1.46576e-06
-2.15	6.38826e-07	9.05166e-07	9.44913e-07	1.06792e-06	1.42986e-06
-2.1	5.80783e-07	8.47223e-07	8.86087e-07	1.0158e-06	1.39124e-06
-2.05	5.2587e-07	7.89496e-07	8.28696e-07	9.62267e-07	1.35354e-06
-2	4.73043e-07	7.32845e-07	7.74478e-07	9.10142e-07	1.31626e-06
-1.95	4.25e-07	6.79251e-07	7.21304e-07	8.61925e-07	1.27777e-06
-1.9	3.79296e-07	6.27637e-07	6.69826e-07	8.1204e-07	1.2416e-06
-1.85	3.35774e-07	5.78304e-07	6.19522e-07	7.66502e-07	1.20454e-06
-1.8	2.96357e-07	5.31382e-07	5.73174e-07	7.20306e-07	1.16855e-06
-1.75	2.60139e-07	4.86957e-07	5.27913e-07	6.7648e-07	1.13177e-06
-1.7	2.27374e-07	4.45674e-07	4.86087e-07	6.36915e-07	1.09809e-06
-1.65	1.98139e-07	4.10469e-07	4.45174e-07	5.9972e-07	1.0621e-06
-1.6	1.71009e-07	3.72596e-07	4.1247e-07	5.61253e-07	1.02657e-06
-1.55	1.47261e-07	3.37271e-07	3.75365e-07	5.24585e-07	9.92742e-07
-1.5	1.25939e-07	3.04546e-07	3.41843e-07	4.91211e-07	9.57857e-07
-1.45	1.07252e-07	2.74783e-07	3.10452e-07	4.60033e-07	9.27725e-07
-1.4	9.05652e-08	2.46509e-07	2.81583e-07	4.35811e-07	8.95332e-07
-1.35	7.63391e-08	2.21584e-07	2.54852e-07	4.0746e-07	8.6377e-07
-1.3	6.40957e-08	1.98278e-07	2.30096e-07	3.79611e-07	8.32253e-07
-1.25	5.33652e-08	1.77598e-07	2.08113e-07	3.52314e-07	8.02444e-07
-1.2	4.42609e-08	1.58433e-07	1.87443e-07	3.27468e-07	7.71989e-07
-1.15	3.69488e-08	1.40878e-07	1.68287e-07	3.05828e-07	7.44026e-07
-1.1	3.04423e-08	1.25467e-07	1.50948e-07	2.85444e-07	7.16016e-07
-1.05	2.49735e-08	1.11873e-07	1.35704e-07	2.64523e-07	6.89207e-07
-1	2.02727e-08	9.89152e-08	1.21487e-07	2.47292e-07	6.64427e-07
-0.95	1.64444e-08	8.79983e-08	1.08991e-07	2.30807e-07	6.37664e-07
-0.9	1.31996e-08	7.78046e-08	9.77565e-08	2.16254e-07	6.14269e-07
-0.85	1.05488e-08	6.89712e-08	8.72435e-08	2.01982e-07	5.88936e-07
-0.8	8.38043e-09	6.10159e-08	7.81043e-08	1.88255e-07	5.65725e-07
-0.75	6.65817e-09	5.39044e-08	7.01217e-08	1.77215e-07	5.44961e-07
-0.7	5.26487e-09	4.78777e-08	6.27478e-08	1.65491e-07	5.23135e-07
-0.65	4.27383e-09	4.34562e-08	5.62957e-08	1.55698e-07	5.0237e-07
-0.6	3.32383e-09	3.87499e-08	5.02522e-08	1.46634e-07	4.82666e-07
-0.55	2.57874e-09	3.46537e-08	4.50522e-08	1.38317e-07	4.63332e-07
-0.5	1.98183e-09	3.09493e-08	4.18979e-08	1.2971e-07	4.54971e-07
-0.45	1.52248e-09	2.76165e-08	3.79501e-08	1.21376e-07	4.35987e-07
-0.4	1.16743e-09	2.46735e-08	3.45983e-08	1.16247e-07	4.18508e-07
-0.35	9.0787e-10	2.21955e-08	3.1532e-08	1.08764e-07	4.02339e-07
-0.3	6.98217e-10	1.98769e-08	2.85339e-08	1.01263e-07	3.8533e-07
-0.25	5.31565e-10	1.77622e-08	2.60423e-08	9.65736e-08	3.69706e-07
-0.2	4.34726e-10	1.59198e-08	2.37223e-08	9.16817e-08	3.55623e-07
-0.15	3.28896e-10	1.43368e-08	2.16808e-08	8.68161e-08	3.4201e-07
-0.1	2.54374e-10	1.29149e-08	1.9795e-08	8.07824e-08	3.28591e-07
-0.05	1.98765e-10	1.15319e-08	1.80561e-08	7.63033e-08	3.15579e-07
0	1.51687e-10	1.04112e-08	1.64854e-08	7.28869e-08	3.03471e-07
0.05	1.1687e-10	9.38123e-09	1.51319e-08	6.88117e-08	2.91556e-07
0.1	9.27652e-11	8.44477e-09	1.38583e-08	6.62648e-08	2.81432e-07
0.15	7.27696e-11	7.65519e-09	1.27629e-08	6.24268e-08	2.71031e-07
0.2	5.73783e-11	6.85338e-09	1.16523e-08	5.97481e-08	2.60954e-07
0.25	4.71391e-11	6.21627e-09	1.07669e-08	5.63317e-08	2.5118e-07
0.3	3.85565e-11	5.6235e-09	9.84052e-09	5.31699e-08	2.41693e-07
0.35	3.16522e-11	5.06233e-09	9.04922e-09	5.16593e-08	2.33664e-07
0.4	2.74e-11	4.61722e-09	8.30122e-09	4.89718e-08	2.25155e-07
0.45	2.19957e-11	4.39931e-09	7.58365e-09	4.59067e-08	2.17163e-07
0.5	1.92174e-11	4.24503e-09	7.04583e-09	4.50801e-08	2.09429e-07
0.55	1.71826e-11	3.88059e-09	6.47183e-09	4.44823e-08	2.01723e-07
0.6	1.42391e-11	3.4263e-09	5.98696e-09	4.24153e-08	1.94377e-07
0.65	1.32e-11	3.04942e-09	5.51591e-09	4.07519e-08	1.86828e-07
0.7	1.24696e-11	2.72785e-09	5.09843e-09	3.98076e-08	1.80478e-07
0.75	1.05652e-11	2.45502e-09	4.69939e-09	3.88194e-08	1.74803e-07
0.8	1.07087e-11	2.19789e-09	4.41348e-09	3.72355e-08	1.68924e-07
0.85	9.82174e-12	1.99066e-09	4.39174e-09	3.5696e-08	1.63064e-07
0.9	8.82174e-12	1.79453e-09	4.07822e-09	3.42695e-08	1.57803e-07
0.95	9.73478e-12	1.60499e-09	3.67939e-09	3.25087e-08	1.51832e-07
1	8.67391e-12	1.46651e-09	3.36291e-09	3.17615e-08	1.4719e-07
1.05	8.3087e-12	1.32114e-09	3.04148e-09	3.08403e-08	1.42576e-07
1.1	9.14783e-12	1.19453e-09	2.77196e-09	2.97762e-08	1.3786e-07
1.15	8.24783e-12	1.09316e-09	2.54283e-09	2.86253e-08	1.33393e-07
1.2	8.53478e-12	9.97891e-10	2.3207e-09	2.75647e-08	1.29849e-07
1.25	9.16087e-12	9.04391e-10	2.1407e-09	2.66415e-08	1.25632e-07
1.3	8.16087e-12	8.13345e-10	1.94791e-09	2.58604e-08	1.2158e-07
1.35	9.13913e-12	7.40164e-10	1.8147e-09	2.48529e-08	1.17252e-07
1.4	9.29565e-12	6.76367e-10	1.65261e-09	2.3757e-08	1.13985e-07
1.45	8.23913e-12	6.25786e-10	1.54496e-09	2.31129e-08	1.10404e-07
1.5	9.45652e-12	5.73396e-10	1.44639e-09	2.25361e-08	1.06814e-07
1.55	9.16957e-12	5.34438e-10	1.34939e-09	2.15556e-08	1.03132e-07
1.6	9.07391e-12	4.86569e-10	1.22187e-09	2.08752e-08	1.00363e-07
1.65	1.01565e-11	4.42101e-10	1.12526e-09	2.01883e-08	9.76961e-08
1.7	9.36087e-12	4.36074e-10	1.05796e-09	1.95529e-08	9.40876e-08
1.75	9.85217e-12	4.37968e-10	1.00387e-09	1.89578e-08	9.23526e-08
1.8	1.12957e-11	4.38313e-10	9.35522e-10	1.82583e-08	8.96763e-08
1.85	1.04174e-11	4.35041e-10	8.62522e-10	1.76466e-08	8.65846e-08
1.9	1.12739e-11	4.37925e-10	8.20609e-10	1.6744e-08	8.39729e-08
1.95	1.19478e-11	4.35902e-10	7.50087e-10	1.66272e-08	8.19794e-08
2	1.16304e-11	4.4365e-10	6.90087e-10	1.60044e-08	7.95061e-08
2.05	1.31348e-11	4.45385e-10	6.57348e-10	1.52733e-08	7.70974e-08
2.1	1.30391e-11	3.8712e-10	6.31348e-10	1.47979e-08	7.4338e-08
2.15	1.27609e-11	3.50564e-10	5.71478e-10	1.40728e-08	7.25291e-08
2.2	1.46261e-11	3.21726e-10	5.36739e-10	1.38556e-08	7.11817e-08
2.25	1.40217e-11	2.92703e-10	5.21565e-10	1.36326e-08	6.94375e-08
2.3	1.38304e-11	2.7037e-10	4.7313e-10	1.26664e-08	6.78778e-08
2.35	1.54348e-11	2.465e-10	4.64609e-10	1.23664e-08	6.58198e-08
2.4	1.49957e-11	2.23879e-10	4.41522e-10	1.19687e-08	6.41678e-08
2.45	1.57565e-11	2.14649e-10	4.46957e-10	1.15062e-08	6.25251e-08
2.5	1.6513e-11	1.91231e-10	4.40435e-10	1.1219e-08	6.05778e-08
2.55	1.59957e-11	1.81231e-10	4.43652e-10	1.08379e-08	5.83814e-08
2.6	1.75957e-11	1.6991e-10	4.40043e-10	1.05273e-08	5.74862e-08
2.65	1.8013e-11	1.5783e-10	4.39435e-10	1.01745e-08	5.56404e-08
2.7	1.75043e-11	1.42368e-10	4.45043e-10	9.5034e-09	5.44961e-08
2.75	1.93348e-11	1.34201e-10	4.34478e-10	9.15701e-09	5.31856e-08
2.8	1.95043e-11	1.26582e-10	4.52087e-10	9.14603e-09	5.16075e-08
2.85	1.98e-11	1.18536e-10	4.43913e-10	8.77989e-09	5.02508e-08
2.9	2.12826e-11	1.13371e-10	4.42217e-10	8.62514e-09	4.88942e-08
2.95	2.07391e-11	1.0313e-10	4.64309e-10	8.3635e-09	4.76668e-08
3	2.12826e-11	9.91735e-11	4.33217e-10	8.45695e-09	4.6587e-08
3.05	2.28174e-11	9.41326e-11	3.90922e-10	8.18847e-09	4.78213e-08
3.1	2.20043e-11	8.92251e-11	3.74457e-10	7.88327e-09	4.73639e-08
3.15	2.29696e-11	8.67025e-11	3.48987e-10	7.68996e-09	4.65349e-08
3.2	2.36652e-11	8.22385e-11	3.17574e-10	7.38451e-09	4.59505e-08
3.25	2.33435e-11	7.92596e-11	3.06543e-10	7.22563e-09	4.56906e-08
3.3	2.51087e-11	7.80672e-11	2.80843e-10	7.00264e-09	4.52629e-08
3.35	2.4887e-11	7.3022e-11	2.76487e-10	6.8723e-09	4.47604e-08
3.4	2.48348e-11	6.93758e-11	2.56183e-10	6.495e-09	4.40603e-08
3.45	2.65304e-11	6.76281e-11	2.4367e-10	6.20193e-09	4.32994e-08
3.5	2.69174e-11	6.36117e-11	2.26691e-10	6.12236e-09	4.25944e-08
3.55	2.68739e-11	6.28325e-11	2.12196e-10	6.1184e-09	4.21956e-08
3.6	2.84391e-11	6.065e-11	2.02522e-10	5.74848e-09	4.14962e-08
3.65	2.81783e-11	5.92553e-11	1.95091e-10	5.73838e-09	4.13183e-08
3.7	2.90565e-11	5.86827e-11	1.876e-10	5.65319e-09	4.06674e-08
3.75	3.02783e-11	5.56694e-11	1.84891e-10	5.58767e-09	3.99829e-08
3.8	2.94913e-11	5.45502e-11	1.75117e-10	5.50336e-09	3.94473e-08
3.85	3.02652e-11	5.31511e-11	1.67865e-10	5.34062e-09	3.87746e-08
3.9	3.07304e-11	5.01507e-11	1.54091e-10	5.3407e-09	3.81197e-08
3.95	3.07e-11	4.92251e-11	1.55548e-10	5.19403e-09	3.74952e-08
4	3.15174e-11	4.77658e-11	1.49835e-10	5.04675e-09	3.70267e-08

## Sheet: Figure 3b
	VG=-5V	VG=-4V	VG=-3V	VG=-2V	VG=-1V	VG=0V	VG=-1V	VG=2V	VG=-3V
IDS(V)	IDS(μA)	IDS(μA)	IDS(μA)	IDS(μA)	IDS(μA)	IDS(μA)	IDS(μA)	IDS(μA)	IDS(μA)
0	0.000326433	0.000277994	0.000243736	0.000188895	0.00010873	3.74268e-05	4.72451e-05	5.03325e-06	1.47912e-06
-0.05	0.14811	0.13378	0.11937	0.10312	0.07828	0.04098	0.00662	0.000597995	4.6071e-05
-0.1	0.29549	0.26677	0.23813	0.20528	0.15555	0.07585	0.01266	0.00115	9.32736e-05
-0.15	0.44235	0.39924	0.35655	0.30665	0.2317	0.11182	0.01819	0.00165	0.000137736
-0.2	0.58829	0.53087	0.47426	0.40771	0.30648	0.1464	0.02334	0.00211	0.000181053
-0.25	0.72948	0.66179	0.58951	0.50816	0.38142	0.17991	0.02785	0.00252	0.000223411
-0.3	0.87312	0.79275	0.70518	0.60279	0.45357	0.21177	0.03247	0.00294	0.000260051
-0.35	1.01465	0.92139	0.82167	0.70128	0.52571	0.24217	0.03628	0.00332	0.000311805
-0.4	1.15836	1.0505	0.93757	0.79804	0.58791	0.27075	0.04027	0.00367	0.000343507
-0.45	1.29868	1.17826	1.05066	0.89503	0.65558	0.29868	0.0437	0.00401	0.000402553
-0.5	1.43708	1.30772	1.16499	0.98833	0.72172	0.32461	0.04701	0.0044	0.000471471
-0.55	1.58126	1.43511	1.2764	1.0834	0.78889	0.34924	0.05024	0.00478	0.000533812
-0.6	1.7187	1.56163	1.38843	1.17432	0.85291	0.37273	0.0531	0.00506	0.000605589
-0.65	1.85653	1.69025	1.49892	1.26702	0.91526	0.39612	0.05629	0.00544	0.000675067
-0.7	1.99406	1.81327	1.60939	1.35667	0.97693	0.41902	0.05859	0.00575	0.00076161
-0.75	2.13172	1.93676	1.71696	1.446	1.03744	0.44005	0.05003	0.00616	0.000832921
-0.8	2.26336	2.05584	1.82732	1.53532	1.09605	0.45985	0.05326	0.00652	0.000933689
-0.85	2.39714	2.17605	1.93411	1.61963	1.15354	0.47893	0.05598	0.00676	0.00102
-0.9	2.52932	2.29957	2.03994	1.70549	1.20934	0.49759	0.05918	0.00697	0.00113
-0.95	2.66076	2.41779	2.14309	1.78615	1.26281	0.51578	0.06178	0.0074	0.00122
-1	2.79384	2.53694	2.24622	1.86748	1.31487	0.5332	0.0649	0.00783	0.00133

## Sheet: Figure 3c
Laser pulse for 30s		Power off after 10h
Time(s)	EPSC(μA）	Time(s)	EPSC(μA）
8.75136	8.41248e-11	0.70445	3.05712e-06
14.6406	1.73726e-09	6.59362	3.0707e-06
20.5298	4.62704e-10	12.4828	3.05662e-06
26.4191	9.08538e-10	18.3721	3.05569e-06
32.3083	1.66145e-09	24.2613	3.0129e-06
38.1976	1.15256e-09	30.1505	3.05861e-06
44.0868	1.03899e-09	36.0398	3.05358e-06
49.976	9.80096e-10	41.929	3.06048e-06
55.8652	5.00986e-09	47.8183	3.04029e-06
61.7544	9.96922e-10	53.7075	3.02374e-06
67.6435	1.38812e-09	59.5966	3.0551e-06
73.5328	1.96429e-09	65.4857	3.04301e-06
79.4221	2.57854e-09	71.375	3.03446e-06
85.3111	2.1704e-09	77.2643	3.0552e-06
91.2004	4.74907e-09	83.1534	3.02219e-06
97.0896	3.05387e-09	89.0426	3.05696e-06
102.979	1.45963e-09	94.9318	3.04369e-06
108.868	2.29251e-09	100.821	3.06924e-06
114.757	3.37356e-09	106.71	3.07447e-06
120.647	1.48066e-09	112.599	3.07183e-06
126.536	3.63436e-09	118.489	3.04617e-06
132.425	1.49749e-09	124.378	3.07778e-06
138.314	2.53227e-09	130.267	3.08559e-06
144.204	1.91813e-09	136.157	3.08938e-06
150.093	8.79142e-10	142.046	3.12652e-06
155.982	3.93722e-09	147.935	3.06317e-06
161.871	5.93104e-10	153.824	3.10724e-06
167.761	1.91813e-09	159.713	3.07806e-06
173.65	6.18343e-10	165.603	3.03006e-06
179.539	4.98042e-09	171.492	3.10324e-06
185.428	1.2451e-09	177.381	3.05285e-06
191.318	3.24737e-09	183.27	3.07971e-06
197.207	3.42404e-09	189.16	3.05884e-06
203.096	4.45882e-09	195.049	3.05225e-06
208.985	5.49781e-09	200.938	3.05302e-06
214.875	1.34599e-10	206.827	3.09148e-06
220.764	4.16858e-09	212.717	3.04747e-06
226.653	3.7269e-09	218.606	3.0412e-06
232.542	2.13266e-09	224.495	3.01525e-06
238.432	2.2883e-09	230.384	3.0148e-06
244.321	4.02976e-09	236.273	3.02691e-06
250.21	3.89936e-09	242.163	3.0537e-06
256.099	4.77851e-09	248.052	3.02541e-06
261.989	7.78187e-10	253.941	3.06978e-06
267.878	3.19671e-09	259.83	3.07358e-06
273.767	3.6596e-09	265.72	3.02884e-06
279.656	3.08752e-09	271.609	3.0623e-06
285.545	6.0993e-10	277.498	3.02302e-06
291.435	2.4438e-09	283.387	3.04111e-06
297.324	1.90961e-09	289.277	3.059e-06
303.213	1.43012e-10	295.166	3.03044e-06
309.102	4.50509e-09	301.055	3.0819e-06
314.991	1.75819e-09	306.944	3.05313e-06
320.881	6.29704e-09	312.833	3.06941e-06
326.77	2.48167e-10	318.723	3.05907e-06
332.659	7.15054e-11	324.612	3.03204e-06
338.548	1.03057e-09	330.501	3.04072e-06
344.438	6.43548e-10	336.391	3.0812e-06
350.327	5.53988e-09	342.28	3.06811e-06
356.216	1.98123e-09	348.169	3.02064e-06
362.105	2.21246e-09	354.058	3.04756e-06
367.995	5.0982e-09	359.947	2.99211e-06
373.884	3.94143e-09	365.837	3.01595e-06
379.773	2.39346e-09	371.726	3.05862e-06
385.662	4.33239e-10	377.615	3.02494e-06
391.552	2.09901e-09	383.504	3.04928e-06
397.441	2.68776e-09	389.393	3.10412e-06
403.33	7.82394e-10	395.283	3.08223e-06
409.219	5.34638e-09	401.172	3.06051e-06
415.109	1.61106e-09	407.061	3.07192e-06
420.998	2.93609e-09	412.95	3.04068e-06
426.887	1.85083e-09	418.84	3.13008e-06
432.776	1.36281e-09	424.729	3.06567e-06
438.665	2.66688e-09	430.618	3.06873e-06
444.555	1.48479e-09	436.507	3.11393e-06
450.444	1.98112e-09	442.396	3.02791e-06
456.333	3.04125e-09	448.286	3.07956e-06
462.222	1.02631e-09	454.175	3.11446e-06
468.112	5.56511e-09	460.064	3.05844e-06
474.001	5.83012e-09	465.953	3.09907e-06
479.89	5.93949e-09	471.843	3.03109e-06
485.779	3.87413e-09	477.732	3.04612e-06
491.668	2.40608e-09	483.621	3.08634e-06
497.558	3.11272e-10	489.51	3.06396e-06
503.447	9.21206e-10	495.4	3.01964e-06
509.336	3.75214e-09	501.289	3.00742e-06
515.225	2.65005e-09	507.178	3.05109e-06
521.115	5.11923e-09	513.067	3.01629e-06
527.004	1.69519e-09	518.957	3.00802e-06
532.893	1.54788e-09	524.846	3.02766e-06
538.782	4.45882e-09	530.735	2.96707e-06
544.671	3.55023e-09	536.624	3.01753e-06
550.561	2.05274e-09	542.513	3.08054e-06
556.45	1.04734e-09	548.403	3.07804e-06
562.339	3.91195e-10	554.292	3.05414e-06
568.228	4.18937e-09	560.181	3.04988e-06
574.118	3.04546e-09	566.071	3.02869e-06
580.007	2.52386e-09	571.96	3.06777e-06
585.896	2.74664e-09	577.849	3.02931e-06
591.785	3.16744e-09	583.738	3.08848e-06
597.675	2.67093e-09	589.627	3.02341e-06
603.564	3.4619e-09	595.517	3.04609e-06
609.453	4.37466e-10	601.406	3.04757e-06
615.342	1.45955e-09	607.295	3.09703e-06
621.232	4.16433e-10	613.184	3.08734e-06
627.121	2.08218e-09	619.074	3.04948e-06
633.01	5.14026e-09	624.963	3.01717e-06
638.899	3.22213e-09	630.852	3.06502e-06
644.789	6.56625e-09	636.741	3.03281e-06
650.678	4.04659e-09	642.631	3.04491e-06
656.567	4.72383e-09	648.52	3.04241e-06
662.456	3.14203e-09	654.409	3.03718e-06
668.345	1.65733e-09	660.298	3.05737e-06
674.235	6.14981e-09	666.188	3.03437e-06
680.124	3.90778e-09	672.077	3.02383e-06
686.013	1.96009e-09	677.966	3.03903e-06
691.902	3.25999e-09	683.856	3.04229e-06
697.792	2.75101e-09	689.745	3.03054e-06
703.681	4.78692e-09	695.634	3.07553e-06
709.57	5.32535e-09	701.523	3.07289e-06
715.459	2.87299e-09	707.412	3.02892e-06
721.349	5.08558e-09	713.302	3.03759e-06
727.238	8.49697e-10	719.191	3.08594e-06
733.127	2.83934e-09	725.08	3.06547e-06
739.016	1.09367e-09	730.969	3.0911e-06
744.906	2.66688e-09	736.858	3.0425e-06
750.795	1.85504e-09	742.747	3.08304e-06
756.684	2.12425e-09	748.637	3.09951e-06
762.573	3.54182e-09	754.526	3.07025e-06
768.463	1.82559e-09	760.415	3.04205e-06
774.352	2.86034e-10	766.304	3.05534e-06
780.241	5.21594e-10	772.193	3.04615e-06
786.13	4.7028e-09	778.083	3.01292e-06
792.02	4.34104e-09	783.972	3.03875e-06
797.909	6.34331e-09	789.861	3.01506e-06
803.798	1.05156e-10	795.75	3.04658e-06
809.687	4.03814e-10	801.64	3.07787e-06
815.577	2.38084e-09	807.529	3.04405e-06
821.466	4.81216e-09	813.418	3.06723e-06
827.355	1.59003e-09	819.307	3.07564e-06
833.244	6.14136e-10	825.197	3.03753e-06
839.133	1.87186e-09	831.086	3.02739e-06
845.023	2.83093e-09	836.975	3.05132e-06
850.912	4.2062e-10	842.865	2.99841e-06
856.801	1.49328e-09	848.754	3.05744e-06
862.69	4.36207e-09	854.643	3.0436e-06
868.58	4.20644e-09	860.532	3.07095e-06
874.469	2.39754e-10	866.421	3.08595e-06
880.358	3.43245e-09	872.311	3.04425e-06
886.247	4.2064e-10	878.2	3.06156e-06
892.137	2.63743e-09	884.089	3.04417e-06
898.026	2.83934e-09	889.978	3.03701e-06
903.915	3.42824e-09	895.867	3.04784e-06
909.804	2.2252e-09	901.757	3.03294e-06
915.694	5.71234e-09	907.646	3.06429e-06
921.583	5.79226e-09	913.535	3.07385e-06
927.472	2.56172e-09	919.425	3.0824e-06
933.361	2.47759e-09	925.314	3.02434e-06
939.25	2.46497e-09	931.203	3.02834e-06
945.14	5.67028e-09	937.092	3.02446e-06
951.029	4.21485e-09	942.981	3.09147e-06
956.918	1.46376e-09	948.871	3.03372e-06
962.807	2.10742e-09	954.76	3.01427e-06
968.697	3.8573e-09	960.649	3.04534e-06
974.586	3.80262e-09	966.538	3.03456e-06
980.475	4.81216e-09	972.428	3.06995e-06
986.364	3.15903e-09	978.317	3.03387e-06
992.253	5.47678e-09	984.206	3.02952e-06
998.143	4.37049e-09	990.095	3.09617e-06
1004.03	3.75635e-09	995.985	3.04663e-06
1009.92	7.3823e-09	1001.87	3.04357e-06
1015.81	5.59425e-10	1007.76	3.02966e-06
1021.7	1.09662e-08	1013.65	3.0627e-06
1027.59	1.50393e-07	1019.54	3.03614e-06
1033.48	4.90349e-07	1025.43	3.01955e-06
1039.37	9.77884e-07	1031.32	3.00243e-06
1045.26	1.59514e-06	1037.21	3.02809e-06
1051.14	2.24285e-06	1043.1	2.97866e-06
1057.03	2.87871e-06	1048.99	3.00311e-06
1062.92	3.48616e-06	1054.88	3.0352e-06
1068.81	4.16633e-06	1060.77	3.01497e-06
1074.7	4.19571e-06	1066.66	3.0469e-06
1080.59	4.16357e-06	1072.54	3.04116e-06
1086.48	4.12335e-06	1078.43	3.07849e-06
1092.37	4.11836e-06	1084.32	2.98756e-06
1098.26	4.13154e-06	1090.21	2.98517e-06
1104.15	4.1134e-06	1096.1	3.05021e-06
1110.04	4.08077e-06	1101.99	3.04506e-06
1115.93	4.10195e-06	1107.88	3.01799e-06
1121.82	4.12276e-06	1113.77	3.03947e-06
1127.7	4.0335e-06	1119.66	3.0304e-06
1133.59	4.11741e-06	1125.55	3.06312e-06
1139.48	4.05591e-06	1131.44	3.06405e-06
1145.37	4.10211e-06	1137.33	3.02471e-06
1151.26	4.04971e-06	1143.22	3.03271e-06
1157.15	4.10528e-06	1149.1	2.98209e-06
1163.04	4.07384e-06	1154.99	3.02185e-06
1168.93	4.03006e-06	1160.88	3.05099e-06
1174.82	4.07764e-06	1166.77	3.03074e-06
1180.71	4.01647e-06	1172.66	3.0762e-06
1186.6	4.00689e-06	1178.55	3.03817e-06
1192.49	3.97905e-06	1184.44	3.08974e-06
1198.38	3.99335e-06	1190.33	3.08789e-06
1204.26	3.96717e-06	1196.22	3.08318e-06
1210.15	3.95903e-06	1202.11	3.09798e-06
1216.04	3.99865e-06	1208	3.08808e-06
1221.93	3.98921e-06	1213.89	3.08344e-06
1227.82	3.99083e-06	1219.78	3.09574e-06
1233.71	3.94564e-06	1225.66	3.1019e-06
1239.6	3.94152e-06	1231.55	3.0765e-06
1245.49	3.96906e-06	1237.44	3.07917e-06
1251.38	3.92886e-06	1243.33	3.04043e-06
1257.27	3.95035e-06	1249.22	3.03637e-06
1263.16	3.9312e-06	1255.11	3.0285e-06
1269.05	3.92187e-06	1261	3.0471e-06
1274.94	3.87586e-06	1266.89	3.03042e-06
1280.82	3.90076e-06	1272.78	3.07436e-06
1286.71	3.91403e-06	1278.67	3.07097e-06
1292.6	3.94197e-06	1284.56	3.0892e-06
1298.49	3.96033e-06	1290.45	3.03617e-06
1304.38	3.92054e-06	1296.34	3.03944e-06
1310.27	3.91087e-06	1302.23	3.04323e-06
1316.16	3.92633e-06	1308.11	3.0644e-06
1322.05	3.86263e-06	1314	3.06939e-06
1327.94	3.87329e-06	1319.89	3.09628e-06
1333.83	3.87243e-06	1325.78	3.09121e-06
1339.72	3.91978e-06	1331.67	3.03981e-06
1345.61	3.91469e-06	1337.56	3.0809e-06
1351.5	3.86925e-06	1343.45	3.03549e-06
1357.38	3.83842e-06	1349.34	3.06802e-06
1363.27	3.84835e-06	1355.23	2.98632e-06
1369.16	3.90748e-06	1361.12	3.04413e-06
1375.05	3.87756e-06	1367.01	3.03759e-06
1380.94	3.88944e-06	1372.9	3.06032e-06
1386.83	3.87291e-06	1378.79	3.04285e-06
1392.72	3.81837e-06	1384.67	3.04371e-06
1398.61	3.81019e-06	1390.56	3.03634e-06
1404.5	3.87786e-06	1396.45	3.06032e-06
1410.39	3.84108e-06	1402.34	3.09195e-06
1416.28	3.82645e-06	1408.23	3.09083e-06
1422.17	3.87447e-06	1414.12	3.07933e-06
1428.06	3.91385e-06	1420.01	3.10719e-06
1433.94	3.83101e-06	1425.9	3.06323e-06
1439.83	3.86578e-06	1431.79	3.04007e-06
1445.72	3.831e-06	1437.68	3.09053e-06
1451.61	3.80104e-06	1443.57	3.08217e-06
1457.5	3.79122e-06	1449.46	3.05207e-06
1463.39	3.85096e-06	1455.34	3.06646e-06
1469.28	3.81803e-06	1461.23	3.05466e-06
1475.17	3.84636e-06	1467.12	3.05098e-06
1481.06	3.81341e-06	1473.01	2.98875e-06
1486.95	3.72781e-06	1478.9	3.03185e-06
1492.84	3.76736e-06	1484.79	3.01045e-06
1498.73	3.75011e-06	1490.68	3.0787e-06
1504.62	3.75976e-06	1496.57	3.05384e-06
1510.5	3.7521e-06	1502.46	3.08975e-06
1516.39	3.75751e-06	1508.35	3.08212e-06
1522.28	3.75323e-06	1514.24	3.06299e-06
1528.17	3.79559e-06	1520.13	3.03932e-06
1534.06	3.74741e-06	1526.02	3.03148e-06
1539.95	3.7762e-06	1531.9	3.05744e-06
1545.84	3.78902e-06	1537.79	3.07654e-06
1551.73	3.78005e-06	1543.68	2.99856e-06
1557.62	3.81854e-06	1549.57	3.02226e-06
1563.51	3.72362e-06	1555.46	3.03755e-06
1569.4	3.78483e-06	1561.35	3.07713e-06
1575.29	3.78895e-06	1567.24	3.07645e-06
1581.18	3.78715e-06	1573.13	3.06262e-06
1587.06	3.72878e-06	1579.02	3.07818e-06
1592.95	3.75801e-06	1584.91	3.04252e-06
1598.84	3.77943e-06	1590.8	3.07046e-06
1604.73	3.77345e-06	1596.69	3.08034e-06
1610.62	3.74615e-06	1602.58	3.08135e-06
1616.51	3.78855e-06	1608.46	3.07393e-06
1622.4	3.80446e-06	1614.35	3.03847e-06
1628.29	3.78658e-06	1620.24	3.05842e-06
1634.18	3.82923e-06	1626.13	3.03679e-06
1640.07	3.7908e-06	1632.02	3.03327e-06
1645.96	3.83871e-06	1637.91	3.10311e-06
1651.85	3.79877e-06	1643.8	3.08592e-06
1657.74	3.80596e-06	1649.69	3.08552e-06
1663.62	3.80616e-06	1655.58	3.03796e-06
1669.51	3.76766e-06	1661.47	3.08069e-06
1675.4	3.72301e-06	1667.36	3.04422e-06
1681.29	3.73451e-06	1673.25	3.00463e-06
1687.18	3.8015e-06	1679.14	2.99098e-06
1693.07	3.74715e-06	1685.03	3.05941e-06
1698.96	3.70019e-06	1690.91	3.06685e-06
1704.85	3.66571e-06	1696.8	3.03818e-06
1710.74	3.70098e-06	1702.69	3.01535e-06
1716.63	3.68836e-06	1708.58	3.06528e-06
1722.52	3.72835e-06	1714.47	3.0394e-06
1728.41	3.72033e-06	1720.36	3.07256e-06
1734.3	3.73605e-06	1726.25	3.07227e-06
1740.18	3.70599e-06	1732.14	3.02041e-06
1746.07	3.73686e-06	1738.03	3.017e-06
1751.96	3.76337e-06	1743.92	3.01641e-06
1757.85	3.65404e-06	1749.81	3.06153e-06
1763.74	3.7344e-06	1755.7	3.04117e-06
1769.63	3.6908e-06	1761.58	3.06097e-06
1775.52	3.72866e-06	1767.47	3.06722e-06
1781.41	3.69127e-06	1773.36	3.10801e-06
1787.3	3.66186e-06	1779.25	3.05671e-06
1793.19	3.63525e-06	1785.14	3.04252e-06
1799.08	3.6302e-06	1791.03	3.01687e-06
1804.97	3.62378e-06	1796.92	3.03703e-06
1810.86	3.63358e-06	1802.81	3.05559e-06
1816.74	3.64028e-06	1808.7	3.04586e-06
1822.63	3.63606e-06	1814.59	3.04547e-06
1828.52	3.67538e-06	1820.48	3.00146e-06
1834.41	3.65707e-06	1826.37	2.99002e-06
1840.3	3.67713e-06	1832.26	3.00169e-06
1846.19	3.63827e-06	1838.15	3.01812e-06
1852.08	3.63675e-06	1844.03	3.05848e-06
1857.97	3.66858e-06	1849.92	3.06678e-06
1863.86	3.69859e-06	1855.81	3.05843e-06
1869.75	3.67721e-06	1861.7	3.06756e-06
1875.64	3.66072e-06	1867.59	3.0264e-06
1881.53	3.64691e-06	1873.48	3.0718e-06
1887.42	3.6203e-06	1879.37	3.05818e-06
1893.3	3.69184e-06	1885.26	3.03956e-06
1899.19	3.68241e-06	1891.15	3.06909e-06
1905.08	3.6562e-06	1897.04	3.03894e-06
1910.97	3.66635e-06	1902.93	2.99939e-06
1916.86	3.68242e-06	1908.82	3.05446e-06
1922.75	3.63629e-06	1914.71	3.02195e-06
1928.64	3.65428e-06	1920.59	3.07662e-06
1934.53	3.63426e-06	1926.48	3.0155e-06
1940.42	3.62172e-06	1932.37	3.05359e-06
1946.31	3.62456e-06	1938.26	3.05324e-06
1952.2	3.61361e-06	1944.15	3.0935e-06
1958.09	3.59132e-06	1950.04	3.0247e-06
1963.98	3.58248e-06	1955.93	3.0948e-06
1969.87	3.6126e-06	1961.82	3.08043e-06
1975.75	3.57155e-06	1967.71	3.04659e-06
1981.64	3.59815e-06	1973.6	3.06624e-06
1987.53	3.64001e-06	1979.49	3.04503e-06
1993.42	3.62477e-06	1985.38	3.0628e-06
1999.31	3.65281e-06	1991.27	3.05807e-06
2005.2	3.62008e-06	1997.15	3.04418e-06
2011.09	3.57751e-06	2003.04	3.11174e-06
2016.98	3.62494e-06	2008.93	3.09032e-06
2022.87	3.57881e-06	2014.82	3.07502e-06
2028.76	3.64467e-06	2020.71	3.04701e-06
2034.65	3.60825e-06	2026.6	3.04012e-06
2040.54	3.60599e-06	2032.49	3.03177e-06
2046.43	3.58547e-06	2038.38	3.01716e-06
2052.31	3.60782e-06	2044.27	3.04517e-06
2058.2	3.57749e-06	2050.16	3.06461e-06
2064.09	3.57432e-06	2056.05	3.06485e-06
2069.98	3.65101e-06	2061.94	3.05851e-06
2075.87	3.62359e-06	2067.83	3.09175e-06
2081.76	3.61177e-06	2073.71	3.06329e-06
2087.65	3.67529e-06	2079.6	3.04659e-06
2093.54	3.61979e-06	2085.49	3.08027e-06
2099.43	3.58415e-06	2091.38	3.07628e-06
2105.32	3.54823e-06	2097.27	3.06567e-06
2111.21	3.57376e-06	2103.16	3.07648e-06
2117.1	3.60999e-06	2109.05	3.07726e-06
2122.99	3.60807e-06	2114.94	3.0626e-06
2128.87	3.63356e-06	2120.83	3.05374e-06
2134.76	3.65657e-06	2126.72	3.06203e-06
2140.65	3.57029e-06	2132.61	3.07415e-06
2146.54	3.57071e-06	2138.5	3.03515e-06
2152.43	3.56903e-06	2144.39	3.0032e-06
2158.32	3.58868e-06	2150.27	3.02082e-06
2164.21	3.60123e-06	2156.16	3.03692e-06
2170.1	3.58053e-06	2162.05	3.00001e-06
2175.99	3.58347e-06	2167.94	2.98486e-06
2181.88	3.63082e-06	2173.83	3.06982e-06
2187.77	3.60701e-06	2179.72	3.06953e-06
2193.66	3.62523e-06	2185.61	3.01866e-06
2199.55	3.59522e-06	2191.5	3.01417e-06
2205.43	3.59152e-06	2197.39	2.99977e-06
2211.32	3.60572e-06	2203.28	3.03456e-06
2217.21	3.55699e-06	2209.17	3.01948e-06
2223.1	3.60127e-06	2215.06	3.026e-06
2228.99	3.5578e-06	2220.95	3.05253e-06
2234.88	3.59089e-06	2226.83	3.01531e-06
2240.77	3.5811e-06	2232.72	3.05689e-06
2246.66	3.6802e-06	2238.61	3.05256e-06
2252.55	3.56988e-06	2244.5	2.9944e-06
2258.44	3.65007e-06	2250.39	3.0252e-06
2264.33	3.52985e-06	2256.28	3.03361e-06
2270.22	3.60921e-06	2262.17	2.99311e-06
2276.11	3.56503e-06	2268.06	3.01742e-06
2281.99	3.5689e-06	2273.95	3.06867e-06
2287.88	3.54503e-06	2279.84	3.03114e-06
2293.77	3.61656e-06	2285.73	3.06909e-06
2299.66	3.52519e-06	2291.62	3.01427e-06
2305.55	3.54521e-06	2297.51	3.07002e-06
2311.44	3.57415e-06	2303.4	3.01489e-06
2317.33	3.56452e-06	2309.28	3.09182e-06
2323.22	3.55753e-06	2315.17	3.01609e-06
2329.11	3.5237e-06	2321.06	3.00798e-06
2335	3.58929e-06	2326.95	3.01307e-06
2340.89	3.59077e-06	2332.84	3.00672e-06
2346.78	3.53635e-06	2338.73	3.07599e-06
2352.67	3.56019e-06	2344.62	3.04615e-06
2358.56	3.59661e-06	2350.51	3.04607e-06
2364.44	3.57405e-06	2356.4	3.00871e-06
2370.33	3.56517e-06	2362.29	3.03913e-06
2376.22	3.53497e-06	2368.18	3.02254e-06
2382.11	3.52746e-06	2374.07	3.05968e-06
2388	3.60592e-06	2379.96	3.0371e-06
2393.89	3.57191e-06	2385.84	3.03709e-06
2399.78	3.52028e-06	2391.73	3.08743e-06
2405.67	3.53536e-06	2397.62	3.04511e-06
2411.56	3.53553e-06	2403.51	3.02934e-06
2417.45	3.55779e-06	2409.4	3.02955e-06
2423.34	3.5796e-06	2415.29	3.04699e-06
2429.23	3.60882e-06	2421.18	3.0418e-06
2435.12	3.59006e-06	2427.07	3.00515e-06
2441	3.58809e-06	2432.96	3.0519e-06
2446.89	3.60275e-06	2438.85	3.00217e-06
2452.78	3.57818e-06	2444.74	3.05879e-06
2458.67	3.58015e-06	2450.63	3.06151e-06
2464.56	3.57274e-06	2456.52	3.0206e-06
2470.45	3.57601e-06	2462.4	3.01199e-06
2476.34	3.55467e-06	2468.29	3.02762e-06
2482.23	3.53833e-06	2474.18	3.07701e-06
2488.12	3.52809e-06	2480.07	3.02865e-06
2494.01	3.577e-06	2485.96	3.01795e-06
2499.9	3.55268e-06	2491.85	3.04469e-06
2505.79	3.60266e-06	2497.74	3.05728e-06
2511.68	3.4893e-06	2503.63	3.01074e-06
2517.56	3.52465e-06	2509.52	3.05291e-06
2523.45	3.57444e-06	2515.41	3.01132e-06
2529.34	3.56696e-06	2521.3	3.02717e-06
2535.23	3.52493e-06	2527.19	2.96681e-06
2541.12	3.56013e-06	2533.08	3.0237e-06
2547.01	3.51654e-06	2538.96	3.00689e-06
2552.9	3.52874e-06	2544.85	3.00812e-06
2558.79	3.53029e-06	2550.74	3.06394e-06
2564.68	3.56538e-06	2556.63	3.02342e-06
2570.57	3.54991e-06	2562.52	3.07412e-06
2576.46	3.52933e-06	2568.41	3.06192e-06
2582.35	3.50527e-06	2574.3	3.07215e-06
2588.24	3.55447e-06	2580.19	3.04492e-06
2594.12	3.488e-06	2586.08	3.00702e-06
2600.01	3.56858e-06	2591.97	3.01959e-06
2605.9	3.49808e-06	2597.86	3.00091e-06
2611.79	3.53144e-06	2603.75	3.0149e-06
2617.68	3.57906e-06	2609.64	2.98662e-06
2623.57	3.50465e-06	2615.52	2.99678e-06
2629.46	3.58154e-06	2621.41	3.03869e-06
2635.35	3.57427e-06	2627.3	3.0361e-06
2641.24	3.5326e-06	2633.19	3.0336e-06
2647.13	3.56601e-06	2639.08	3.06519e-06
2653.02	3.54813e-06	2644.97	3.04727e-06
2658.91	3.51986e-06	2650.86	3.04389e-06
2664.8	3.56428e-06	2656.75	3.02585e-06
2670.68	3.51245e-06	2662.64	3.05051e-06
2676.57	3.57971e-06	2668.53	3.0353e-06
2682.46	3.56403e-06	2674.42	3.06529e-06
2688.35	3.57818e-06	2680.31	2.99099e-06
2694.24	3.59238e-06	2686.19	3.03595e-06
2700.13	3.56605e-06	2692.08	3.03241e-06
2706.02	3.52696e-06	2697.97	3.04278e-06
2711.91	3.55327e-06	2703.86	3.01504e-06
2717.8	3.51621e-06	2709.75	3.06831e-06
2723.69	3.53325e-06	2715.64	3.04102e-06
2729.58	3.62457e-06	2721.53	3.07276e-06
2735.47	3.52759e-06	2727.42	3.01848e-06
2741.36	3.57606e-06	2733.31	3.07933e-06
2747.24	3.52546e-06	2739.2	3.07152e-06
2753.13	3.58939e-06	2745.09	3.01228e-06
2759.02	3.51905e-06	2750.98	3.04495e-06
2764.91	3.50551e-06	2756.87	3.01883e-06
2770.8	3.54256e-06	2762.76	3.05291e-06
2776.69	3.56684e-06	2768.64	3.01543e-06
2782.58	3.50197e-06	2774.53	3.01e-06
2788.47	3.54392e-06	2780.42	3.05099e-06
2794.36	3.52541e-06	2786.31	3.02144e-06
2800.25	3.52036e-06	2792.2	3.01593e-06
2806.14	3.50042e-06	2798.09	2.98905e-06
2812.03	3.49744e-06	2803.98	2.98446e-06
2817.92	3.56777e-06	2809.87	3.00365e-06
2823.8	3.54048e-06	2815.76	3.03755e-06
2829.69	3.50908e-06	2821.65	3.01029e-06
2835.58	3.53621e-06	2827.54	3.00016e-06
2841.47	3.55104e-06	2833.43	2.9852e-06
2847.36	3.50049e-06	2839.32	3.03702e-06
2853.25	3.56649e-06	2845.2	3.05773e-06
2859.14	3.55796e-06	2851.09	3.01957e-06
2865.03	3.5623e-06	2856.98	3.03434e-06
2870.92	3.53884e-06	2862.87	3.01829e-06
2876.81	3.52946e-06	2868.76	2.97405e-06
2882.7	3.50383e-06	2874.65	3.02321e-06
2888.59	3.47265e-06	2880.54	3.05585e-06
2894.48	3.48254e-06	2886.43	3.00345e-06
2900.36	3.51849e-06	2892.32	3.02227e-06
2906.25	3.42026e-06	2898.21	3.03896e-06
2912.14	3.50672e-06	2904.1	3.0332e-06
2918.03	3.3986e-06	2909.99	3.01923e-06
2923.92	3.4796e-06	2915.88	3.02277e-06
2929.81	3.49085e-06	2921.76	3.0195e-06
2935.7	3.48904e-06	2927.65	3.07788e-06
2941.59	3.46967e-06	2933.54	3.03846e-06
2947.48	3.45996e-06	2939.43	3.03541e-06
2953.37	3.46717e-06	2945.32	2.99013e-06
2959.26	3.52086e-06	2951.21	3.05065e-06
2965.15	3.4914e-06	2957.1	3.06526e-06
2971.04	3.52717e-06	2962.99	3.01831e-06
2976.92	3.4148e-06	2968.88	3.00266e-06
2982.81	3.50338e-06	2974.77	3.01801e-06
2988.7	3.50758e-06	2980.66	3.06415e-06
2994.59	3.4473e-06	2986.55	3.07332e-06
3000.48	3.46324e-06	2992.44	3.0132e-06
3006.37	3.48598e-06	2998.32	3.04166e-06
3012.26	3.54306e-06	3004.21	3.06566e-06
3018.15	3.52563e-06	3010.1	3.00954e-06
3024.04	3.55396e-06	3015.99	3.02865e-06
3029.93	3.53225e-06	3021.88	3.02173e-06
3035.82	3.49954e-06	3027.77	3.06218e-06
3041.71	3.51985e-06	3033.66	3.06522e-06
3047.6	3.5297e-06	3039.55	3.03233e-06
3053.48	3.5005e-06	3045.44	3.03798e-06
3059.37	3.50783e-06	3051.33	3.04056e-06
3065.26	3.5325e-06	3057.22	3.0482e-06
3071.15	3.5218e-06	3063.11	3.0199e-06
3077.04	3.51843e-06	3068.99	3.0337e-06
3082.93	3.54168e-06	3074.88	3.05993e-06
3088.82	3.48264e-06	3080.77	3.00011e-06
3094.71	3.54211e-06	3086.66	3.00856e-06
3100.6	3.50118e-06	3092.55	3.01759e-06
3106.49	3.46071e-06	3098.44	3.03016e-06
3112.38	3.50687e-06	3104.33	3.02256e-06
3118.27	3.51075e-06	3110.22	3.08642e-06
3124.16	3.49274e-06	3116.11	3.0431e-06
3130.04	3.46541e-06	3122	3.00755e-06
3135.93	3.49151e-06	3127.89	3.06293e-06
3141.82	3.49529e-06	3133.78	3.03168e-06
3147.71	3.54921e-06	3139.67	3.04376e-06
3153.6	3.53718e-06	3145.56	3.05279e-06
3159.49	3.49858e-06	3151.44	3.00848e-06
3165.38	3.50658e-06	3157.33	3.04782e-06
3171.27	3.47102e-06	3163.22	3.02042e-06
3177.16	3.4669e-06	3169.11	3.04593e-06
3183.05	3.42338e-06	3175	3.08033e-06
3188.94	3.44366e-06	3180.89	3.03874e-06
3194.83	3.50593e-06	3186.78	3.0605e-06
3200.72	3.52465e-06	3192.67	3.07718e-06
3206.61	3.52018e-06	3198.56	3.05104e-06
3212.49	3.4942e-06	3204.45	3.01945e-06
3218.38	3.47914e-06	3210.34	3.04031e-06
3224.27	3.41914e-06	3216.23	3.04261e-06
3230.16	3.4402e-06	3222.12	3.0472e-06
3236.05	3.41926e-06	3228	3.01774e-06
3241.94	3.3859e-06	3233.89	3.03971e-06
3247.83	3.43784e-06	3239.78	3.03872e-06
3253.72	3.41214e-06	3245.67	3.00439e-06
3259.61	3.4224e-06	3251.56	2.97867e-06
3265.5	3.45293e-06	3257.45	3.01344e-06
3271.39	3.50392e-06	3263.34	2.97952e-06
3277.28	3.43518e-06	3269.23	2.99063e-06
3283.17	3.4249e-06	3275.12	2.98515e-06
3289.05	3.42615e-06	3281.01	3.03192e-06
3294.94	3.40058e-06	3286.9	3.02336e-06
3300.83	3.4184e-06	3292.79	3.0303e-06
3306.72	3.45229e-06	3298.68	3.00899e-06
3312.61	3.45081e-06	3304.56	2.97483e-06
3318.5	3.41007e-06	3310.45	3.0078e-06
3324.39	3.46999e-06	3316.34	3.02019e-06
3330.28	3.4582e-06	3322.23	3.06065e-06
3336.17	3.4599e-06	3328.12	3.04671e-06
3342.06	3.46023e-06	3334.01	3.05127e-06
3347.95	3.4457e-06	3339.9	3.02753e-06
3353.84	3.4645e-06	3345.79	3.03495e-06
3359.73	3.43299e-06	3351.68	3.04297e-06
3365.61	3.45209e-06	3357.57	3.02777e-06
3371.5	3.49729e-06	3363.46	3.02211e-06
3377.39	3.48747e-06	3369.35	3.03068e-06
3383.28	3.48879e-06	3375.24	3.04013e-06
3389.17	3.49208e-06	3381.12	3.04575e-06
3395.06	3.46917e-06	3387.01	3.00702e-06
3400.95	3.46012e-06	3392.9	2.99927e-06
3406.84	3.42872e-06	3398.79	3.01656e-06
3412.73	3.44133e-06	3404.68	2.99164e-06
3418.62	3.46449e-06	3410.57	3.0214e-06
3424.51	3.46437e-06	3416.46	3.01219e-06
3430.4	3.47532e-06	3422.35	2.95671e-06
3436.29	3.4703e-06	3428.24	2.97639e-06
3442.18	3.43075e-06	3434.13	3.00307e-06
3448.06	3.49536e-06	--	--
3453.95	3.43816e-06	--	--
3459.84	3.45137e-06	--	--
3465.73	3.4349e-06	--	--
3471.62	3.44182e-06	--	--
3477.51	3.45013e-06	--	--
3483.4	3.45878e-06	--	--
3489.29	3.41331e-06	--	--
3495.18	3.47209e-06	--	--
3501.07	3.49882e-06	--	--
3506.96	3.45225e-06	--	--
3512.85	3.47204e-06	--	--
3518.74	3.50114e-06	--	--
3524.62	3.472e-06	--	--
3530.51	3.46233e-06	--	--
3536.4	3.46244e-06	--	--
3542.29	3.44951e-06	--	--
3548.18	3.48508e-06	--	--
3554.07	3.47284e-06	--	--
3559.96	3.48722e-06	--	--
3565.85	3.46138e-06	--	--
3571.74	3.47078e-06	--	--
3577.63	3.4357e-06	--	--
3583.52	3.44389e-06	--	--
3589.41	3.44824e-06	--	--
3595.3	3.44317e-06	--	--
3601.18	3.45493e-06	--	--
3607.07	3.39647e-06	--	--
3612.96	3.45818e-06	--	--
3618.85	3.45889e-06	--	--
3624.74	3.42145e-06	--	--
3630.63	3.44282e-06	--	--
3636.52	3.45134e-06	--	--
3642.41	3.43051e-06	--	--
3648.3	3.4311e-06	--	--
3654.19	3.49455e-06	--	--
3660.08	3.49719e-06	--	--
3665.97	3.5142e-06	--	--
3671.86	3.44755e-06	--	--
3677.74	3.44731e-06	--	--
3683.63	3.41769e-06	--	--
3689.52	3.41047e-06	--	--
3695.41	3.42263e-06	--	--
3701.3	3.38371e-06	--	--
3707.19	3.38904e-06	--	--
3713.08	3.46994e-06	--	--
3718.97	3.45775e-06	--	--
3724.86	3.47665e-06
3730.75	3.46386e-06
3736.64	3.42678e-06
3742.53	3.48296e-06
3748.42	3.49079e-06
3754.3	3.48449e-06
3760.19	3.48428e-06
3766.08	3.47063e-06
3771.97	3.48843e-06
3777.86	3.43392e-06
3783.75	3.46172e-06
3789.64	3.53972e-06
3795.53	3.45912e-06
3801.42	3.42414e-06
3807.31	3.47326e-06
3813.2	3.49423e-06
3819.09	3.44275e-06
3824.98	3.41787e-06
3830.86	3.43224e-06
3836.75	3.45926e-06
3842.64	3.46737e-06
3848.53	3.45074e-06
3854.42	3.45114e-06
3860.31	3.41486e-06
3866.2	3.46171e-06
3872.09	3.47858e-06
3877.98	3.44198e-06
3883.87	3.47425e-06
3889.76	3.46416e-06
3895.65	3.49232e-06
3901.54	3.44606e-06
3907.42	3.4419e-06
3913.31	3.43098e-06
3919.2	3.4024e-06
3925.09	3.38394e-06
3930.98	3.42084e-06
3936.87	3.4399e-06
3942.76	3.3771e-06
3948.65	3.45657e-06
3954.54	3.40378e-06
3960.43	3.37296e-06
3966.32	3.41774e-06
3972.21	3.44195e-06
3978.1	3.47485e-06
3983.99	3.44769e-06
3989.87	3.40953e-06
3995.76	3.40873e-06
4001.65	3.40076e-06
4007.54	3.40961e-06
4013.43	3.4262e-06
4019.32	3.4373e-06
4025.21	3.45128e-06
4031.1	3.43674e-06
4036.99	3.42383e-06
4042.88	3.38951e-06
4048.77	3.41845e-06
4054.66	3.42851e-06
4060.55	3.37851e-06
4066.43	3.41708e-06
4072.32	3.42829e-06
4078.21	3.4483e-06
4084.1	3.38312e-06
4089.99	3.46028e-06
4095.88	3.40408e-06
4101.77	3.4405e-06
4107.66	3.36005e-06
4113.55	3.4464e-06
4119.44	3.39928e-06
4125.33	3.44135e-06
4131.22	3.4521e-06
4137.11	3.42683e-06
4142.99	3.48657e-06
4148.88	3.44224e-06
4154.77	3.45676e-06
4160.66	3.40134e-06
4166.55	3.43761e-06
4172.44	3.37757e-06
4178.33	3.35662e-06
4184.22	3.39068e-06
4190.11	3.41305e-06
4196	3.41406e-06
4201.89	3.42944e-06
4207.78	3.42475e-06
4213.67	3.45981e-06
4219.55	3.41473e-06
4225.44	3.3876e-06
4231.33	3.44147e-06
4237.22	3.3716e-06
4243.11	3.37107e-06
4249	3.42399e-06
4254.89	3.45688e-06
4260.78	3.41144e-06
4266.67	3.36175e-06
4272.56	3.40001e-06
4278.45	3.41485e-06
4284.34	3.3715e-06
4290.23	3.37585e-06
4296.11	3.41379e-06
4302	3.35457e-06
4307.89	3.41639e-06
4313.78	3.44387e-06
4319.67	3.40083e-06
4325.56	3.46777e-06
4331.45	3.45972e-06
4337.34	3.50257e-06
4343.23	3.43695e-06
4349.12	3.40867e-06
4355.01	3.35162e-06
4360.9	3.45044e-06
4366.79	3.41801e-06
4372.67	3.42206e-06
4378.56	3.42347e-06
4384.45	3.41334e-06
4390.34	3.39009e-06
4396.23	3.441e-06
4402.12	3.45229e-06
4408.01	3.47311e-06
4413.9	3.44868e-06
4419.79	3.41817e-06
4425.68	3.43067e-06
4431.57	3.41432e-06
4437.46	3.39336e-06
4443.35	3.41251e-06
4449.23	3.50325e-06
4455.12	3.4792e-06
4461.01	3.47773e-06
4466.9	3.46543e-06
4472.79	3.43603e-06
4478.68	3.43627e-06
4484.57	3.43948e-06
4490.46	3.41318e-06
4496.35	3.40812e-06
4502.24	3.41448e-06
4508.13	3.42533e-06
4514.02	3.43655e-06
4519.91	3.40382e-06
4525.79	3.39755e-06
4531.68	3.41769e-06
4537.57	3.37399e-06
4543.46	3.42183e-06
4549.35	3.44278e-06
4555.24	3.44312e-06
4561.13	3.44458e-06
4567.02	3.46611e-06
4572.91	3.5008e-06
4578.8	3.46071e-06
4584.69	3.40193e-06
4590.58	3.45664e-06
4596.47	3.38639e-06
4602.35	3.44625e-06
4608.24	3.39895e-06
4614.13	3.42117e-06
4620.02	3.40205e-06
4625.91	3.39298e-06
4631.8	3.41079e-06
4637.69	3.47034e-06
4643.58	3.42802e-06
4649.47	3.42312e-06
4655.36	3.43805e-06
4661.25	3.47431e-06
4667.14	3.43623e-06
4673.03	3.45596e-06
4678.92	3.51421e-06
4684.8	3.42759e-06
4690.69	3.44879e-06
4696.58	3.40344e-06
4702.47	3.40742e-06
4708.36	3.46692e-06
4714.25	3.43499e-06
4720.14	3.41363e-06
4726.03	3.38752e-06
4731.92	3.45547e-06
4737.81	3.44213e-06
4743.7	3.41599e-06
4749.59	3.44952e-06
4755.48	3.406e-06
4761.36	3.42524e-06
4767.25	3.39109e-06
4773.14	3.39681e-06
4779.03	3.38866e-06
4784.92	3.44498e-06
4790.81	3.45957e-06
4796.7	3.47343e-06
4802.59	3.4427e-06
4808.48	3.42116e-06
4814.37	3.41179e-06
4820.26	3.37045e-06
4826.15	3.42434e-06
4832.04	3.37639e-06
4837.92	3.41683e-06
4843.81	3.43969e-06
4849.7	3.44869e-06
4855.59	3.41682e-06
4861.48	3.43765e-06
4867.37	3.40786e-06
4873.26	3.46546e-06
4879.15	3.43893e-06
4885.04	3.47835e-06
4890.93	3.40745e-06
4896.82	3.43161e-06
4902.71	3.38176e-06
4908.6	3.41026e-06
4914.48	3.39183e-06
4920.37	3.44036e-06
4926.26	3.41981e-06
4932.15	3.44415e-06
4938.04	3.4228e-06
4943.93	3.45912e-06
4949.82	3.40343e-06
4955.71	3.44614e-06
4961.6	3.4179e-06
4967.49	3.40014e-06
4973.38	3.42202e-06
4979.27	3.40755e-06
4985.16	3.41353e-06
4991.04	3.44648e-06
4996.93	3.39811e-06
5002.82	3.39442e-06
5008.71	3.40943e-06
5014.6	3.36477e-06
5020.49	3.37864e-06
5026.38	3.37959e-06
5032.27	3.41402e-06
5038.16	3.37107e-06
5044.05	3.41489e-06
5049.94	3.39887e-06
5055.83	3.40522e-06
5061.72	3.46331e-06
5067.61	3.35482e-06
5073.49	3.43112e-06
5079.38	3.43641e-06
5085.27	3.45279e-06
5091.16	3.40516e-06
5097.05	3.36383e-06
5102.94	3.37882e-06
5108.83	3.38583e-06
5114.72	3.37076e-06
5120.61	3.44002e-06
5126.5	3.42907e-06
5132.39	3.4576e-06
5138.28	3.42056e-06
5144.16	3.42344e-06
5150.05	3.44099e-06
5155.94	3.40271e-06
5161.83	3.40561e-06
5167.72	3.36592e-06
5173.61	3.41937e-06
5179.5	3.45103e-06
5185.39	3.41086e-06
5191.28	3.37921e-06
5197.17	3.46403e-06
5203.06	3.40952e-06
5208.95	3.44844e-06
5214.84	3.43115e-06
5220.72	3.40191e-06
5226.61	3.39847e-06
5232.5	3.40166e-06
5238.39	3.41533e-06
5244.28	3.45025e-06
5250.17	3.42829e-06
5256.06	3.4366e-06
5261.95	3.43526e-06
5267.84	3.39168e-06
5273.73	3.40986e-06
5279.62	3.39748e-06
5285.51	3.37842e-06
5291.4	3.42358e-06
5297.28	3.444e-06
5303.17	3.48567e-06
5309.06	3.35753e-06
5314.95	3.34659e-06
5320.84	3.43708e-06
5326.73	3.39868e-06
5332.62	3.41114e-06
5338.51	3.39786e-06
5344.4	3.40339e-06
5350.29	3.41436e-06
5356.18	3.38794e-06
5362.07	3.35843e-06
5367.96	3.35601e-06
5373.84	3.31944e-06
5379.73	3.36029e-06
5385.62	3.34021e-06
5391.51	3.33975e-06
5397.4	3.41009e-06
5403.29	3.42292e-06
5409.18	3.42562e-06
5415.07	3.4537e-06
5420.96	3.39075e-06
5426.85	3.37152e-06
5432.74	3.39622e-06
5438.63	3.40681e-06
5444.52	3.44293e-06
5450.4	3.40717e-06
5456.29	3.40348e-06
5462.18	3.47707e-06
5468.07	3.43333e-06
5473.96	3.34656e-06
5479.85	3.42557e-06
5485.74	3.36381e-06
5491.63	3.46632e-06
5497.52	3.39499e-06
5503.41	3.40664e-06
5509.3	3.39227e-06
5515.19	3.37437e-06
5521.08	3.38554e-06
5526.96	3.44367e-06
5532.85	3.41141e-06
5538.74	3.39069e-06
5544.63	3.42623e-06
5550.52	3.46316e-06
5556.41	3.37544e-06
5562.3	3.42305e-06
5568.19	3.44997e-06
5574.08	3.46426e-06
5579.97	3.44244e-06
5585.86	3.41216e-06
5591.75	3.46302e-06
5597.64	3.41071e-06
5603.52	3.42208e-06
5609.41	3.41139e-06
5615.3	3.4893e-06
5621.19	3.48854e-06
5627.08	3.45171e-06
5632.97	3.43633e-06
5638.86	3.44574e-06
5644.75	3.42766e-06
5650.64	3.45487e-06
5656.53	3.42859e-06
5662.42	3.40047e-06
5668.31	3.44703e-06
5674.2	3.45374e-06
5680.08	3.50596e-06
5685.97	3.41893e-06
5691.86	3.50745e-06
5697.75	3.3909e-06
5703.64	3.34776e-06
5709.53	3.42981e-06
5715.42	3.40435e-06
5721.31	3.43837e-06
5727.2	3.40196e-06
5733.09	3.42168e-06
5738.98	3.46126e-06
5744.87	3.42924e-06
5750.76	3.3879e-06
5756.64	3.39127e-06
5762.53	3.42323e-06
5768.42	3.41156e-06
5774.31	3.40642e-06
5780.2	3.42963e-06
5786.09	3.48221e-06
5791.98	3.38733e-06
5797.87	3.40995e-06
5803.76	3.39167e-06
5809.65	3.43002e-06
5815.54	3.44105e-06
5821.43	3.45382e-06
5827.32	3.4343e-06
5833.2	3.39622e-06
5839.09	3.41078e-06
5844.98	3.38844e-06
5850.87	3.40369e-06
5856.76	3.39399e-06
5862.65	3.38086e-06
5868.54	3.36935e-06
5874.43	3.37189e-06
5880.32	3.37826e-06
5886.21	3.40752e-06
5892.1	3.40281e-06
5897.99	3.35813e-06
5903.88	3.36531e-06
5909.76	3.42383e-06
5915.65	3.35507e-06
5921.54	3.35586e-06
5927.43	3.34177e-06
5933.32	3.37323e-06
5939.21	3.37527e-06
5945.1	3.36914e-06
5950.99	3.39909e-06
5956.88	3.36498e-06
5962.77	3.35693e-06
5968.66	3.3783e-06
5974.55	3.37229e-06
5980.44	3.40966e-06
5986.32	3.35628e-06
5992.21	3.37097e-06
5998.1	3.37248e-06
6003.99	3.34055e-06
6009.88	3.39538e-06
6015.77	3.33223e-06
6021.66	3.34134e-06
6027.55	3.35709e-06
6033.44	3.33292e-06
6039.33	3.37994e-06
6045.22	3.39304e-06
6051.11	3.40072e-06
6057	3.39605e-06
6062.88	3.35174e-06
6068.77	3.35701e-06
6074.66	3.37785e-06
6080.55	3.35552e-06
6086.44	3.36104e-06
6092.33	3.37694e-06
6098.22	3.37734e-06
6104.11	3.35659e-06
6110	3.2948e-06
6115.89	3.35098e-06
6121.78	3.35665e-06
6127.67	3.38656e-06
6133.56	3.34024e-06
6139.44	3.29266e-06
6145.33	3.28353e-06
6151.22	3.30921e-06
6157.11	3.33034e-06
6163	3.38786e-06
6168.89	3.34436e-06
6174.78	3.34734e-06
6180.67	3.35331e-06
6186.56	3.3281e-06
6192.45	3.32329e-06
6198.34	3.33142e-06
6204.23	3.33497e-06
6210.12	3.30127e-06
6216	3.28168e-06
6221.89	3.33047e-06
6227.78	3.31206e-06
6233.67	3.36305e-06
6239.56	3.29741e-06
6245.45	3.32341e-06
6251.34	3.31344e-06
6257.23	3.31145e-06
6263.12	3.38077e-06
6269.01	3.36671e-06
6274.9	3.34621e-06
6280.79	3.3419e-06
6286.68	3.3605e-06
6292.56	3.32327e-06
6298.45	3.37076e-06
6304.34	3.37946e-06
6310.23	3.35347e-06
6316.12	3.32806e-06
6322.01	3.3348e-06
6327.9	3.37837e-06
6333.79	3.31798e-06
6339.68	3.35627e-06
6345.57	3.34722e-06
6351.46	3.30129e-06
6357.35	3.35477e-06
6363.24	3.39631e-06
6369.12	3.34164e-06
6375.01	3.37727e-06
6380.9	3.36616e-06
6386.79	3.33668e-06
6392.68	3.39083e-06
6398.57	3.43738e-06
6404.46	3.31024e-06
6410.35	3.35233e-06
6416.24	3.35353e-06
6422.13	3.31906e-06
6428.02	3.36793e-06
6433.91	3.35003e-06
6439.8	3.37823e-06
6445.68	3.35932e-06
6451.57	3.3481e-06
6457.46	3.34721e-06
6463.35	3.34226e-06
6469.24	3.34265e-06
6475.13	3.35982e-06
6481.02	3.29829e-06
6486.91	3.36544e-06
6492.8	3.25805e-06
6498.69	3.34053e-06
6504.58	3.31628e-06
6510.47	3.32205e-06
6516.36	3.38564e-06
6522.24	3.35365e-06
6528.13	3.38362e-06
6534.02	3.37114e-06
6539.91	3.37745e-06
6545.8	3.35854e-06
6551.69	3.34256e-06
6557.58	3.36473e-06
6563.47	3.35382e-06
6569.36	3.34474e-06
6575.25	3.38066e-06
6581.14	3.36578e-06
6587.03	3.38147e-06
6592.92	3.39429e-06
6598.8	3.37183e-06
6604.69	3.36704e-06
6610.58	3.34514e-06
6616.47	3.37925e-06
6622.36	3.35991e-06
6628.25	3.40362e-06
6634.14	3.37635e-06
6640.03	3.36719e-06
6645.92	3.34549e-06
6651.81	3.34411e-06
6657.7	3.35355e-06
6663.59	3.37204e-06
6669.48	3.36604e-06
6675.36	3.40335e-06
6681.25	3.37238e-06
6687.14	3.33158e-06
6693.03	3.38539e-06
6698.92	3.32403e-06
6704.81	3.31275e-06
6710.7	3.37654e-06
6716.59	3.32791e-06
6722.48	3.34007e-06
6728.37	3.32687e-06
6734.26	3.38344e-06
6740.15	3.35957e-06
6746.04	3.3768e-06
6751.92	3.35383e-06
6757.81	3.38488e-06
6763.7	3.42158e-06
6769.59	3.39332e-06
6775.48	3.41311e-06
6781.37	3.46343e-06
6787.26	3.42265e-06
6793.15	3.38077e-06
6799.04	3.36484e-06
6804.93	3.40763e-06
6810.82	3.33295e-06
6816.71	3.39036e-06
6822.6	3.37462e-06
6828.48	3.42015e-06
6834.37	3.41399e-06
6840.26	3.34651e-06
6846.15	3.42663e-06
6852.04	3.36862e-06
6857.93	3.35167e-06
6863.82	3.36448e-06
6869.71	3.38451e-06
6875.6	3.37552e-06
6881.49	3.38182e-06
6887.38	3.36104e-06
6893.27	3.36817e-06
6899.16	3.35285e-06
6905.04	3.40275e-06
6910.93	3.36595e-06
6916.82	3.34097e-06
6922.71	3.36358e-06
6928.6	3.31806e-06
6934.49	3.33661e-06
6940.38	3.34412e-06
6946.27	3.33702e-06
6952.16	3.33706e-06
6958.05	3.31885e-06
6963.94	3.37012e-06
6969.83	3.31946e-06
6975.72	3.32892e-06
6981.6	3.30626e-06
6987.49	3.34315e-06
6993.38	3.3273e-06
6999.27	3.33442e-06
7005.16	3.32354e-06
7011.05	3.31408e-06
7016.94	3.32226e-06
7022.83	3.38353e-06
7028.72	3.38555e-06
7034.61	3.3665e-06
7040.5	3.36856e-06
7046.39	3.32351e-06
7052.28	3.28743e-06
7058.16	3.33602e-06
7064.05	3.3489e-06
7069.94	3.35044e-06
7075.83	3.35144e-06
7081.72	3.32629e-06
7087.61	3.31359e-06
7093.5	3.35328e-06
7099.39	3.33089e-06
7105.28	3.29981e-06
7111.17	3.33597e-06
7117.06	3.27383e-06
7122.95	3.25896e-06
7128.84	3.25668e-06
7134.72	3.2479e-06
7140.61	3.30976e-06
7146.5	3.27347e-06
7152.39	3.33186e-06
7158.28	3.33137e-06
7164.17	3.37111e-06
7170.06	3.34061e-06
7175.95	3.29682e-06
7181.84	3.31812e-06
7187.73	3.29142e-06
7193.62	3.36293e-06
7199.51	3.31103e-06
7205.4	3.33774e-06
7211.29	3.32932e-06
7217.17	3.3752e-06
7223.06	3.34294e-06
7228.95	3.32274e-06
7234.84	3.36127e-06
7240.73	3.35877e-06
7246.62	3.31078e-06
7252.51	3.31171e-06
7258.4	3.2863e-06
7264.29	3.3524e-06
7270.18	3.29995e-06
7276.07	3.34756e-06
7281.96	3.3249e-06
7287.85	3.32055e-06
7293.73	3.33662e-06
7299.62	3.29353e-06
7305.51	3.29709e-06
7311.4	3.32269e-06
7317.29	3.34435e-06
7323.18	3.32845e-06
7329.07	3.29185e-06
7334.96	3.34336e-06
7340.85	3.37235e-06
7346.74	3.35831e-06
7352.63	3.34581e-06
7358.52	3.36089e-06
7364.41	3.35113e-06
7370.29	3.39073e-06
7376.18	3.38657e-06
7382.07	3.35069e-06
7387.96	3.35826e-06
7393.85	3.38466e-06
7399.74	3.34416e-06
7405.63	3.35885e-06
7411.52	3.36213e-06
7417.41	3.39667e-06
7423.3	3.36928e-06
7429.19	3.36098e-06
7435.08	3.36784e-06
7440.97	3.32354e-06
7446.85	3.35339e-06
7452.74	3.33212e-06
7458.63	3.33584e-06
7464.52	3.35202e-06
7470.41	3.29506e-06
7476.3	3.37497e-06
7482.19	3.40916e-06
7488.08	3.36591e-06
7493.97	3.36619e-06
7499.86	3.3853e-06
7505.75	3.35829e-06
7511.64	3.32365e-06
7517.53	3.33047e-06
7523.42	3.30917e-06
7529.3	3.37542e-06
7535.19	3.34345e-06
7541.08	3.32166e-06
7546.97	3.35957e-06
7552.86	3.38238e-06
7558.75	3.38153e-06
7564.64	3.39073e-06
7570.53	3.37096e-06
7576.42	3.3891e-06
7582.31	3.41618e-06
7588.2	3.33063e-06
7594.09	3.3637e-06
7599.98	3.33065e-06
7605.86	3.37293e-06
7611.75	3.34069e-06
7617.64	3.37122e-06
7623.53	3.3248e-06
7629.42	3.34922e-06
7635.31	3.31649e-06
7641.2	3.34648e-06
7647.09	3.34653e-06
7652.98	3.34537e-06
7658.87	3.3597e-06
7664.76	3.35144e-06
7670.65	3.32619e-06
7676.54	3.33222e-06
7682.42	3.38031e-06
7688.31	3.28526e-06
7694.2	3.31351e-06
7700.09	3.33829e-06
7705.98	3.43128e-06
7711.87	3.41262e-06
7717.76	3.32805e-06
7723.65	3.35474e-06
7729.54	3.3942e-06
7735.43	3.28553e-06
7741.32	3.35015e-06
7747.21	3.38787e-06
7753.1	3.2987e-06
7758.98	3.3688e-06
7764.87	3.31055e-06
7770.76	3.36024e-06
7776.65	3.35884e-06
7782.54	3.3623e-06
7788.43	3.37057e-06
7794.32	3.29654e-06
7800.21	3.34867e-06
7806.1	3.36204e-06
7811.99	3.31456e-06
7817.88	3.41015e-06
7823.77	3.36442e-06
7829.65	3.37356e-06
7835.54	3.32224e-06
7841.43	3.38519e-06
7847.32	3.37438e-06
7853.21	3.35551e-06
7859.1	3.37684e-06
7864.99	3.37181e-06
7870.88	3.24247e-06
7876.77	3.31675e-06
7882.66	3.36611e-06
7888.55	3.38905e-06
7894.44	3.36108e-06
7900.33	3.38795e-06
7906.22	3.34869e-06
7912.1	3.3743e-06
7917.99	3.35816e-06
7923.88	3.32867e-06
7929.77	3.39265e-06
7935.66	3.35003e-06
7941.55	3.37806e-06
7947.44	3.39958e-06
7953.33	3.36611e-06
7959.22	3.31093e-06
7965.11	3.35075e-06
7971	3.38411e-06
7976.89	3.36438e-06
7982.78	3.31029e-06
7988.66	3.36366e-06
7994.55	3.37183e-06
8000.44	3.38295e-06
8006.33	3.42659e-06
8012.22	3.42175e-06
8018.11	3.42091e-06
8024	3.36516e-06
8029.89	3.34529e-06
8035.78	3.39716e-06
8041.67	3.42342e-06
8047.56	3.40753e-06
8053.45	3.39368e-06
8059.34	3.3652e-06
8065.22	3.36494e-06
8071.11	3.3599e-06
8077	3.35296e-06
8082.89	3.38276e-06
8088.78	3.34232e-06
8094.67	3.33755e-06
8100.56	3.32849e-06
8106.45	3.36574e-06
8112.34	3.41453e-06
8118.23	3.37758e-06
8124.12	3.31112e-06
8130.01	3.37916e-06
8135.9	3.34142e-06
8141.78	3.33076e-06
8147.67	3.35378e-06
8153.56	3.36042e-06
8159.45	3.32455e-06
8165.34	3.33109e-06
8171.23	3.34756e-06
8177.12	3.34792e-06
8183.01	3.37754e-06
8188.9	3.36725e-06
8194.79	3.39647e-06
8200.68	3.34548e-06
8206.57	3.33285e-06
8212.45	3.35805e-06
8218.34	3.36616e-06
8224.23	3.31033e-06
8230.12	3.36581e-06
8236.01	3.35812e-06
8241.9	3.31097e-06
8247.79	3.3758e-06
8253.68	3.37556e-06
8259.57	3.36685e-06
8265.46	3.29579e-06
8271.35	3.30545e-06
8277.24	3.41873e-06
8283.13	3.38327e-06
8289.02	3.36193e-06
8294.9	3.3976e-06
8300.79	3.36209e-06
8306.68	3.35007e-06
8312.57	3.32701e-06
8318.46	3.37995e-06
8324.35	3.36653e-06
8330.24	3.38033e-06
8336.13	3.42989e-06
8342.02	3.34254e-06
8347.91	3.37792e-06
8353.8	3.3541e-06
8359.69	3.35953e-06
8365.58	3.37027e-06
8371.46	3.35202e-06
8377.35	3.35537e-06
8383.24	3.32147e-06
8389.13	3.36009e-06
8395.02	3.32697e-06
8400.91	3.35792e-06
8406.8	3.34785e-06
8412.69	3.30091e-06
8418.58	3.38754e-06
8424.47	3.36213e-06
8430.36	3.31667e-06
8436.25	3.33378e-06
8442.14	3.35881e-06
8448.02	3.33232e-06
8453.91	3.32274e-06
8459.8	3.39552e-06
8465.69	3.35676e-06
8471.58	3.3557e-06
8477.47	3.33427e-06
8483.36	3.30586e-06
8489.25	3.33292e-06
8495.14	3.31259e-06
8501.03	3.27374e-06
8506.92	3.27505e-06
8512.81	3.26201e-06
8518.7	3.30243e-06
8524.58	3.35882e-06
8530.47	3.35071e-06
8536.36	3.35034e-06
8542.25	3.32279e-06
8548.14	3.29638e-06
8554.03	3.35973e-06
8559.92	3.29667e-06
8565.81	3.3547e-06
8571.7	3.35634e-06
8577.59	3.29924e-06
8583.48	3.29024e-06
8589.37	3.31733e-06
8595.26	3.35797e-06
8601.14	3.39117e-06
8607.03	3.30453e-06
8612.92	3.35649e-06
8618.81	3.30045e-06
8624.7	3.35536e-06
8630.59	3.28731e-06
8636.48	3.34724e-06
8642.37	3.31313e-06
8648.26	3.29992e-06
8654.15	3.26905e-06
8660.04	3.29084e-06
8665.93	3.30974e-06
8671.82	3.27524e-06
8677.71	3.32385e-06
8683.59	3.33063e-06
8689.48	3.33781e-06
8695.37	3.33401e-06
8701.26	3.3217e-06
8707.15	3.38644e-06
8713.04	3.36241e-06
8718.93	3.36763e-06
8724.82	3.33338e-06
8730.71	3.29426e-06
8736.6	3.33354e-06
8742.49	3.38261e-06
8748.38	3.31256e-06
8754.27	3.3455e-06
8760.15	3.32486e-06
8766.04	3.31129e-06
8771.93	3.31801e-06
8777.82	3.385e-06
8783.71	3.31206e-06
8789.6	3.28181e-06
8795.49	3.31135e-06
8801.38	3.32466e-06
8807.27	3.29547e-06
8813.16	3.37315e-06
8819.05	3.30898e-06
8824.94	3.33933e-06
8830.83	3.37214e-06
8836.71	3.3694e-06
8842.6	3.34946e-06
8848.49	3.27404e-06
8854.38	3.32846e-06
8860.27	3.30615e-06
8866.16	3.3081e-06
8872.05	3.2693e-06
8877.94	3.31328e-06
8883.83	3.31349e-06
8889.72	3.33653e-06
8895.61	3.3167e-06
8901.5	3.31916e-06
8907.39	3.32726e-06
8913.27	3.28189e-06
8919.16	3.35092e-06
8925.05	3.30539e-06
8930.94	3.29418e-06
8936.83	3.30819e-06
8942.72	3.31542e-06
8948.61	3.3048e-06
8954.5	3.32363e-06
8960.39	3.3193e-06
8966.28	3.28871e-06
8972.17	3.33824e-06
8978.06	3.30133e-06
8983.95	3.32033e-06
8989.83	3.28453e-06
8995.72	3.30809e-06
9001.61	3.29788e-06
9007.5	3.27151e-06
9013.39	3.30944e-06
9019.28	3.31755e-06
9025.17	3.35887e-06
9031.06	3.31663e-06
9036.95	3.30905e-06
9042.84	3.26697e-06
9048.73	3.26506e-06
9054.62	3.32903e-06
9060.51	3.3478e-06
9066.4	3.29501e-06
9072.28	3.31888e-06
9078.17	3.32347e-06
9084.06	3.3157e-06
9089.95	3.28312e-06
9095.84	3.29762e-06
9101.73	3.31225e-06
9107.62	3.31673e-06
9113.51	3.28198e-06
9119.4	3.31402e-06
9125.29	3.32002e-06
9131.18	3.29347e-06
9137.07	3.271e-06
9142.96	3.31953e-06
9148.84	3.29544e-06
9154.73	3.31035e-06
9160.62	3.32541e-06
9166.51	3.36881e-06
9172.4	3.29957e-06
9178.29	3.30103e-06
9184.18	3.33071e-06
9190.07	3.33491e-06
9195.96	3.32866e-06
9201.85	3.33519e-06
9207.74	3.26501e-06
9213.63	3.32364e-06
9219.52	3.36033e-06
9225.4	3.32293e-06
9231.29	3.27631e-06
9237.18	3.30675e-06
9243.07	3.38356e-06
9248.96	3.35394e-06
9254.85	3.33498e-06
9260.74	3.30805e-06
9266.63	3.33572e-06
9272.52	3.32613e-06
9278.41	3.29134e-06
9284.3	3.29986e-06
9290.19	3.29243e-06
9296.08	3.32009e-06
9301.96	3.33674e-06
9307.85	3.2934e-06
9313.74	3.34559e-06
9319.63	3.2959e-06
9325.52	3.34235e-06
9331.41	3.3507e-06
9337.3	3.27608e-06
9343.19	3.34245e-06
9349.08	3.28914e-06
9354.97	3.30732e-06
9360.86	3.29064e-06
9366.75	3.32342e-06
9372.64	3.33484e-06
9378.52	3.31003e-06
9384.41	3.32834e-06
9390.3	3.31585e-06
9396.19	3.27685e-06
9402.08	3.33685e-06
9407.97	3.24743e-06
9413.86	3.33246e-06
9419.75	3.31348e-06
9425.64	3.34024e-06
9431.53	3.36661e-06
9437.42	3.28571e-06
9443.31	3.30691e-06
9449.2	3.31748e-06
9455.08	3.32081e-06
9460.97	3.31112e-06
9466.86	3.30064e-06
9472.75	3.26481e-06
9478.64	3.32543e-06
9484.53	3.30012e-06
9490.42	3.29137e-06
9496.31	3.3509e-06
9502.2	3.28684e-06
9508.09	3.27871e-06
9513.98	3.32816e-06
9519.87	3.36073e-06
9525.76	3.32282e-06
9531.64	3.32252e-06
9537.53	3.32761e-06
9543.42	3.33442e-06
9549.31	3.35483e-06
9555.2	3.31741e-06
9561.09	3.35245e-06
9566.98	3.3462e-06
9572.87	3.36526e-06
9578.76	3.29402e-06
9584.65	3.31202e-06
9590.54	3.28605e-06
9596.43	3.31715e-06
9602.32	3.30281e-06
9608.2	3.30328e-06
9614.09	3.34426e-06
9619.98	3.31162e-06
9625.87	3.29907e-06
9631.76	3.33702e-06
9637.65	3.29299e-06
9643.54	3.2688e-06
9649.43	3.26745e-06
9655.32	3.22185e-06
9661.21	3.27182e-06
9667.1	3.30914e-06
9672.99	3.26925e-06
9678.88	3.29184e-06
9684.76	3.27749e-06
9690.65	3.29289e-06
9696.54	3.29415e-06
9702.43	3.26679e-06
9708.32	3.23904e-06
9714.21	3.25221e-06
9720.1	3.25763e-06
9725.99	3.27909e-06
9731.88	3.29747e-06
9737.77	3.24255e-06
9743.66	3.29902e-06
9749.55	3.33071e-06
9755.44	3.28516e-06
9761.32	3.30409e-06
9767.21	3.265e-06
9773.1	3.23473e-06
9778.99	3.25839e-06
9784.88	3.26809e-06
9790.77	3.27376e-06
9796.66	3.24363e-06
9802.55	3.2968e-06
9808.44	3.24474e-06
9814.33	3.26447e-06
9820.22	3.30059e-06
9826.11	3.33026e-06
9832	3.26977e-06
9837.88	3.27548e-06
9843.77	3.23763e-06
9849.66	3.31409e-06
9855.55	3.28265e-06
9861.44	3.33827e-06
9867.33	3.30684e-06
9873.22	3.28599e-06
9879.11	3.30652e-06
9885	3.34169e-06
9890.89	3.34498e-06
9896.78	3.29954e-06
9902.67	3.31273e-06
9908.56	3.25305e-06
9914.44	3.25725e-06
9920.33	3.34622e-06
9926.22	3.33481e-06
9932.11	3.31696e-06
9938	3.28364e-06
9943.89	3.31971e-06
9949.78	3.32846e-06
9955.67	3.23448e-06
9961.56	3.33155e-06
9967.45	3.2906e-06
9973.34	3.26361e-06
9979.23	3.25913e-06
9985.12	3.29477e-06
9991	3.32046e-06
9996.89	3.25597e-06
10002.8	3.29873e-06
10008.7	3.32563e-06
10014.6	3.31634e-06
10020.5	3.28993e-06
10026.3	3.29372e-06
10032.2	3.31894e-06
10038.1	3.32094e-06
10044	3.33512e-06
10049.9	3.28672e-06
10055.8	3.31133e-06
10061.7	3.30881e-06
10067.6	3.31568e-06
10073.5	3.34265e-06
10079.3	3.27868e-06
10085.2	3.29627e-06
10091.1	3.31503e-06
10097	3.26953e-06
10102.9	3.29743e-06
10108.8	3.27861e-06
10114.7	3.30284e-06
10120.6	3.26139e-06
10126.5	3.31291e-06
10132.3	3.31959e-06
10138.2	3.31148e-06
10144.1	3.3046e-06
10150	3.32716e-06
10155.9	3.30589e-06
10161.8	3.26611e-06
10167.7	3.27156e-06
10173.6	3.29559e-06
10179.5	3.3013e-06
10185.4	3.31464e-06
10191.2	3.30993e-06
10197.1	3.31892e-06
10203	3.3018e-06
10208.9	3.31068e-06
10214.8	3.31113e-06
10220.7	3.30859e-06
10226.6	3.25166e-06
10232.5	3.30439e-06
10238.4	3.29464e-06
10244.2	3.30058e-06
10250.1	3.24549e-06
10256	3.23594e-06
10261.9	3.30224e-06
10267.8	3.28877e-06
10273.7	3.2829e-06
10279.6	3.22911e-06
10285.5	3.33372e-06
10291.4	3.357e-06
10297.2	3.30422e-06
10303.1	3.3023e-06
10309	3.33843e-06
10314.9	3.33142e-06
10320.8	3.31264e-06
10326.7	3.31188e-06
10332.6	3.29114e-06
10338.5	3.32991e-06
10344.4	3.30935e-06
10350.2	3.30382e-06
10356.1	3.27543e-06
10362	3.29207e-06
10367.9	3.28238e-06
10373.8	3.28155e-06
10379.7	3.31111e-06
10385.6	3.28912e-06
10391.5	3.28727e-06
10397.4	3.28093e-06
10403.3	3.26342e-06
10409.1	3.21272e-06
10415	3.27043e-06
10420.9	3.2545e-06
10426.8	3.23488e-06
10432.7	3.2363e-06
10438.6	3.31855e-06
10444.5	3.28723e-06
10450.4	3.28167e-06
10456.3	3.26514e-06
10462.1	3.25485e-06
10468	3.30033e-06
10473.9	3.32887e-06
10479.8	3.28337e-06
10485.7	3.30194e-06
10491.6	3.2328e-06
10497.5	3.28558e-06
10503.4	3.3052e-06
10509.3	3.33383e-06
10515.1	3.32565e-06
10521	3.27487e-06
10526.9	3.27278e-06
10532.8	3.36125e-06
10538.7	3.31912e-06
10544.6	3.33677e-06
10550.5	3.28472e-06
10556.4	3.32287e-06
10562.3	3.30449e-06
10568.2	3.3562e-06
10574	3.33417e-06
10579.9	3.35083e-06
10585.8	3.28757e-06
10591.7	3.29974e-06
10597.6	3.32205e-06
10603.5	3.34366e-06
10609.4	3.26844e-06
10615.3	3.27099e-06
10621.2	3.25408e-06
10627	3.2931e-06
10632.9	3.28431e-06
10638.8	3.31411e-06
10644.7	3.27988e-06
10650.6	3.2911e-06
10656.5	3.30495e-06
10662.4	3.33311e-06
10668.3	3.30144e-06
10674.2	3.35308e-06
10680	3.30574e-06
10685.9	3.2973e-06
10691.8	3.32942e-06
10697.7	3.29825e-06
10703.6	3.32397e-06
10709.5	3.33039e-06
10715.4	3.31152e-06
10721.3	3.34427e-06
10727.2	3.33891e-06
10733	3.29385e-06
10738.9	3.28097e-06
10744.8	3.33647e-06
10750.7	3.36531e-06
10756.6	3.34164e-06
10762.5	3.26146e-06
10768.4	3.32335e-06
10774.3	3.30709e-06
10780.2	3.35155e-06
10786.1	3.30315e-06
10791.9	3.33238e-06
10797.8	3.28744e-06
10803.7	3.33155e-06
10809.6	3.33137e-06
10815.5	3.28422e-06
10821.4	3.24531e-06
10827.3	3.31759e-06
10833.2	3.28559e-06
10839.1	3.30981e-06
10844.9	3.32812e-06
10850.8	3.32895e-06
10856.7	3.30063e-06
10862.6	3.30423e-06
10868.5	3.29087e-06
10874.4	3.25602e-06
10880.3	3.26412e-06
10886.2	3.328e-06
10892.1	3.30821e-06
10897.9	3.27186e-06
10903.8	3.28442e-06
10909.7	3.28131e-06
10915.6	3.30702e-06
10921.5	3.30891e-06
10927.4	3.31421e-06
10933.3	3.30929e-06
10939.2	3.29984e-06
10945.1	3.28183e-06
10951	3.2384e-06
10956.8	3.2858e-06
10962.7	3.28651e-06
10968.6	3.30312e-06
10974.5	3.30748e-06
10980.4	3.3259e-06
10986.3	3.31023e-06
10992.2	3.26573e-06
10998.1	3.31906e-06
11004	3.29321e-06
11009.8	3.30917e-06
11015.7	3.30983e-06
11021.6	3.30698e-06
11027.5	3.30163e-06
11033.4	3.31159e-06
11039.3	3.31649e-06
11045.2	3.27695e-06
11051.1	3.32736e-06
11057	3.31198e-06
11062.8	3.31454e-06
11068.7	3.31181e-06
11074.6	3.28895e-06
11080.5	3.28186e-06
11086.4	3.29831e-06
11092.3	3.26471e-06
11098.2	3.29626e-06
11104.1	3.29428e-06
11110	3.28186e-06
11115.8	3.29647e-06
11121.7	3.25397e-06
11127.6	3.32952e-06
11133.5	3.30547e-06
11139.4	3.30023e-06
11145.3	3.28636e-06
11151.2	3.28787e-06
11157.1	3.29367e-06
11163	3.30003e-06
11168.9	3.28397e-06
11174.7	3.25058e-06
11180.6	3.28529e-06
11186.5	3.27177e-06
11192.4	3.25166e-06
11198.3	3.32155e-06
11204.2	3.26497e-06
11210.1	3.29014e-06
11216	3.27312e-06
11221.9	3.28398e-06
11227.7	3.32547e-06
11233.6	3.25641e-06
11239.5	3.2555e-06
11245.4	3.28986e-06
11251.3	3.28404e-06
11257.2	3.27125e-06
11263.1	3.27409e-06
11269	3.30285e-06
11274.9	3.26236e-06
11280.7	3.27315e-06
11286.6	3.32367e-06
11292.5	3.34105e-06
11298.4	3.28557e-06
11304.3	3.23336e-06
11310.2	3.28723e-06
11316.1	3.29524e-06
11322	3.29012e-06
11327.9	3.25825e-06
11333.8	3.28883e-06
11339.6	3.31683e-06
11345.5	3.31666e-06
11351.4	3.30094e-06
11357.3	3.28633e-06
11363.2	3.31463e-06
11369.1	3.32861e-06
11375	3.30537e-06
11380.9	3.34991e-06
11386.8	3.33357e-06
11392.6	3.30725e-06
11398.5	3.32283e-06
11404.4	3.29174e-06
11410.3	3.30798e-06
11416.2	3.31943e-06
11422.1	3.29582e-06
11428	3.33346e-06
11433.9	3.29434e-06
11439.8	3.26074e-06
11445.6	3.28085e-06
11451.5	3.26334e-06
11457.4	3.25726e-06
11463.3	3.25738e-06
11469.2	3.31027e-06
11475.1	3.29285e-06
11481	3.27407e-06
11486.9	3.25261e-06
11492.8	3.26823e-06
11498.6	3.24932e-06
11504.5	3.24011e-06
11510.4	3.35789e-06
11516.3	3.25293e-06
11522.2	3.3031e-06
11528.1	3.29422e-06
11534	3.28536e-06
11539.9	3.24456e-06
11545.8	3.25624e-06
11551.7	3.23223e-06
11557.5	3.27403e-06
11563.4	3.29459e-06
11569.3	3.2928e-06
11575.2	3.32561e-06
11581.1	3.29063e-06
11587	3.26199e-06
11592.9	3.26547e-06
11598.8	3.28747e-06
11604.7	3.26042e-06
11610.5	3.24374e-06
11616.4	3.28523e-06
11622.3	3.30367e-06
11628.2	3.24146e-06
11634.1	3.24516e-06
11640	3.25635e-06
11645.9	3.30044e-06
11651.8	3.26892e-06
11657.7	3.25604e-06
11663.5	3.3055e-06
11669.4	3.24117e-06
11675.3	3.24121e-06
11681.2	3.25938e-06
11687.1	3.26625e-06
11693	3.282e-06
11698.9	3.28133e-06
11704.8	3.22662e-06
11710.7	3.28536e-06
11716.5	3.24083e-06
11722.4	3.27713e-06
11728.3	3.25521e-06
11734.2	3.28092e-06
11740.1	3.22814e-06
11746	3.27577e-06
11751.9	3.31683e-06
11757.8	3.26384e-06
11763.7	3.28161e-06
11769.6	3.25133e-06
[truncated: 2,028 more rows]

## Sheet: Figure 3e
Dark		5h after the cessation of illumination		Illumination
Potential (mV)	Normalized hist.	Potential (mV)	Normalized hist.	Potential (mV)	Normalized hist.
76.8175	0.000639386	185.66	0.00139	204.437	0.00127
77.2537	0.000631	186.221	0.00139	205.015	0.00127
77.69	0.000639386	186.781	0.00108	205.594	0.000635728
78.1262	0.000641	187.341	0.00208	206.173	0.000635728
78.5625	0.00128	187.902	0.00139	206.751	0.000635728
78.9987	0.000639386	188.462	0.00208	207.33	0.000632
79.435	0.00128	189.023	0.00278	207.909	0.000639
79.8712	0.000639386	189.583	0.00208	208.488	0.000642
80.3075	0.00384	190.144	0.00139	209.066	0.00254
80.7437	0.0032	190.704	0.00278	209.645	0.00191
81.1799	0.00575	191.264	0.00139	210.224	0.00254
81.6162	0.00703	191.825	0.00278	210.803	0.00191
82.0524	0.00767	192.385	0.00347	211.381	0.00127
82.4887	0.0032	192.946	0.00347	211.96	0.00191
82.9249	0.00959	193.506	0.00902	212.539	0.00381
83.3612	0.00831	194.067	0.00763	213.117	0.00318
83.7974	0.01023	194.627	0.00278	213.696	0.00381
84.2337	0.01023	195.187	0.00694	214.275	0.00254
84.6699	0.01151	195.748	0.00555	214.854	0.0089
85.1061	0.01343	196.308	0.00902	215.432	0.00763
85.5424	0.00959	196.869	0.01527	216.011	0.00572
85.9786	0.01215	197.429	0.01457	216.59	0.0089
86.4149	0.01598	197.989	0.01388	217.168	0.00954
86.8511	0.0243	198.55	0.01596	217.747	0.00954
87.2874	0.02366	199.11	0.0229	218.326	0.01399
87.7236	0.04028	199.671	0.01596	218.905	0.01208
88.1599	0.03772	200.231	0.0229	219.483	0.01716
88.5961	0.0422	200.792	0.02776	220.062	0.0356
89.0324	0.03581	201.352	0.02845	220.641	0.03369
89.4686	0.05243	201.912	0.03331	221.22	0.03433
89.9049	0.05499	202.473	0.02845	221.798	0.0356
90.3411	0.06586	203.033	0.04441	222.377	0.03751
90.7773	0.08951	203.594	0.04927	222.956	0.03751
91.2136	0.07481	204.154	0.05621	223.534	0.04577
91.6498	0.12084	204.715	0.0694	224.113	0.06548
92.0861	0.1234	205.275	0.07356	224.692	0.05912
92.5223	0.13299	205.835	0.09924	225.271	0.06802
92.9586	0.13683	206.396	0.09715	225.849	0.08264
93.3948	0.17967	206.956	0.10132	226.428	0.07629
93.8311	0.18478	207.517	0.13116	227.007	0.09091
94.2673	0.20332	208.077	0.14018	227.585	0.09472
94.7036	0.20396	208.638	0.14851	228.164	0.11125
95.1398	0.20652	209.198	0.15337	228.743	0.11443
95.576	0.25703	209.758	0.16308	229.322	0.12842
96.0123	0.29668	210.319	0.2068	229.9	0.14622
96.4485	0.28964	210.879	0.22415	230.479	0.16338
96.8848	0.3344	211.44	0.2526	231.058	0.17038
97.321	0.39834	212	0.28383	231.636	0.20852
97.7573	0.40217	212.561	0.29285	232.215	0.2117
98.1935	0.44501	213.121	0.34351	232.794	0.21615
98.6298	0.48402	213.681	0.3678	233.373	0.25111
99.066	0.52302	214.242	0.41291	233.951	0.25493
99.5023	0.53069	214.802	0.40805	234.53	0.26955
99.9385	0.58312	215.363	0.51145	235.109	0.29561
100.375	0.62148	215.923	0.49132	235.688	0.3274
100.811	0.61125	216.484	0.5059	236.266	0.33058
101.247	0.68798	217.044	0.54615	236.845	0.39161
101.683	0.65409	217.604	0.58848	237.424	0.42403
102.12	0.69885	218.165	0.59195	238.002	0.45709
102.556	0.7289	218.725	0.66343	238.581	0.43992
102.992	0.78581	219.286	0.69257	239.16	0.48824
103.428	0.80818	219.846	0.75919	239.739	0.49078
103.865	0.80115	220.407	0.79389	240.317	0.50095
104.301	0.82289	220.967	0.84039	240.896	0.56262
104.737	0.91304	221.527	0.83414	241.475	0.60013
105.173	0.94309	222.088	0.84386	242.053	0.61602
105.61	0.91304	222.648	0.85565	242.632	0.60331
106.046	0.93734	223.209	0.92644	243.211	0.69739
106.482	0.93286	223.769	0.87578	243.79	0.75461
106.918	0.95588	224.33	0.90839	244.368	0.74317
107.355	0.96547	224.89	0.97224	244.947	0.73617
107.791	0.96419	225.45	0.97016	245.526	0.85315
108.227	0.98082	226.011	0.91256	246.104	0.79466
108.663	0.97762	226.571	0.96599	246.683	0.85251
109.1	0.9789	227.132	0.96461	247.262	0.87476
109.536	1	227.692	0.97501	247.841	0.86078
109.972	0.98913	228.253	1	248.419	0.91608
110.408	0.90665	228.813	0.95975	248.998	0.89892
110.845	0.85422	229.373	0.99861	249.577	0.94596
111.281	0.84719	229.934	0.98195	250.156	0.95804
111.717	0.86573	230.494	0.97848	250.734	1
112.153	0.80371	231.055	0.97848	251.313	0.97711
112.59	0.79923	231.615	1	251.892	0.93961
113.026	0.76279	232.176	0.95975	252.47	0.98411
113.462	0.69693	232.736	0.9306	253.049	0.93071
113.898	0.69885	233.296	0.93268	253.628	0.92943
114.335	0.63171	233.857	0.93685	254.207	0.85315
114.771	0.58312	234.417	0.89937	254.785	0.88112
115.207	0.57545	234.978	0.88549	255.364	0.87921
115.643	0.51918	235.538	0.80846	255.943	0.87985
116.08	0.49808	236.099	0.81193	256.521	0.81691
116.516	0.45396	236.659	0.73213	257.1	0.81055
116.952	0.45844	237.219	0.69396	257.679	0.75842
117.388	0.43095	237.78	0.65787	258.258	0.76351
117.825	0.3945	238.34	0.61485	258.836	0.77114
118.261	0.36317	238.901	0.59056	259.415	0.68341
118.697	0.34719	239.461	0.52047	259.994	0.6637
119.133	0.30307	240.021	0.49479	260.572	0.61284
119.57	0.2922	240.582	0.44205	261.151	0.59441
120.006	0.289	241.142	0.41568	261.73	0.52575
120.442	0.23785	241.703	0.43858	262.309	0.47934
120.878	0.22059	242.263	0.35739	262.887	0.4768
121.315	0.18606	242.824	0.34629	263.466	0.41767
121.751	0.17327	243.384	0.32894	264.045	0.39479
122.187	0.17136	243.944	0.25677	264.624	0.363
122.623	0.15345	244.505	0.27342	265.202	0.29371
123.06	0.11445	245.065	0.23039	265.781	0.30261
123.496	0.12084	245.626	0.18876	266.36	0.28417
123.932	0.09719	246.186	0.17071	266.938	0.25302
124.368	0.08824	246.747	0.16377	267.517	0.21933
124.805	0.07225	247.307	0.15406	268.096	0.17355
125.241	0.07289	247.867	0.14365	268.675	0.17864
125.677	0.05754	248.428	0.12283	269.253	0.15702
126.113	0.0454	248.988	0.09646	269.832	0.12842
126.55	0.05115	249.549	0.07842	270.411	0.11761
126.986	0.03836	250.109	0.0694	270.989	0.09091
127.422	0.04284	250.67	0.06384	271.568	0.08519
127.858	0.02813	251.23	0.06454	272.147	0.07819
128.294	0.01471	251.79	0.05621	272.726	0.04641
128.731	0.02366	252.351	0.03539	273.304	0.04577
129.167	0.0179	252.911	0.03886	273.883	0.04577
129.603	0.01407	253.472	0.02984	274.462	0.04132
130.039	0.01087	254.032	0.02776	275.04	0.02543
130.476	0.01023	254.593	0.01666	275.619	0.02161
130.912	0.01151	255.153	0.02221	276.198	0.02161
131.348	0.01023	255.713	0.01041	276.777	0.0178
131.784	0.01151	256.274	0.00972	277.355	0.01907
132.221	0.00959	256.834	0.0111	277.934	0.00954
132.657	0.00703	257.395	0.00833	278.513	0.00636
133.093	0.00256	257.955	0.00555	279.092	0.00636
133.529	0.00767	258.516	0.00486	279.67	0.00509
133.966	0.00448	259.076	0.00208	280.249	0.00254
134.402	0.00384	259.636	0.00145	280.828	0.00445
134.838	0.00256	260.197	0.00139	281.406	0.00381
135.274	0.00256	260.757	0.00136	281.985	0.00254
135.711	0.000639386	261.318	0.00137	282.564	0.00127
136.147	0.000639386	261.878	0.00145	283.143	0.000635728
136.583	0.00128	262.439	0.00208	283.721	0.00191
137.019	0.000639	262.999	0.00258	284.3	0.00191
137.456	0.000639386	263.559	0.000693961	284.879	0.00127
137.892	0.000639386	264.12	0.00131	285.457	0.000635728

## Sheet: Figure 3f
77K		150K		200K		250K		300K		350K
Time(s)	EPSC(A)	Time(s)	EPSC(A)	Time(s)	EPSC(A)	Time(s)	EPSC(A)	Time(s)	EPSC(A)	Time(s)	EPSC(A)
0	8.31861e-12	300	2.20519e-11	600	5.40694e-11	900	6.15976e-11	1200	1.08502e-10	1500	1.38706e-10
1.90202	8.01227e-12	301.902	2.18441e-11	601.902	4.30288e-11	901.902	7.39172e-11	1201.9	8.91602e-11	1501.9	1.45148e-10
3.80404	7.82281e-12	303.804	2.30666e-11	603.804	5.82476e-11	903.804	7.6997e-11	1203.8	1.12908e-10	1503.8	2.05183e-10
5.70599	9.09132e-12	305.706	1.94256e-11	605.706	3.53814e-11	905.706	5.2092e-11	1205.71	1.08302e-10	1505.71	1.22398e-10
7.60794	8.83819e-12	307.608	2.11246e-11	607.608	5.9567e-11	907.608	6.06012e-11	1207.61	1.18131e-10	1507.61	1.44035e-10
9.50987	1.10519e-11	309.51	2.29827e-11	609.51	5.3267e-11	909.51	4.41706e-11	1209.51	9.96055e-11	1509.51	1.38598e-10
11.4118	8.39248e-12	311.412	2.14018e-11	611.412	5.9522e-11	911.412	7.88287e-11	1211.41	1.35653e-10	1511.41	1.57138e-10
13.3138	9.67204e-12	313.314	2.34506e-11	613.314	4.01754e-11	913.314	6.11947e-11	1213.31	9.73261e-11	1513.31	1.79384e-10
15.2158	1.03167e-11	315.216	1.94074e-11	615.216	4.94074e-11	915.216	7.91553e-11	1215.22	1.12908e-10	1515.22	1.81293e-10
17.1177	8.79119e-12	317.118	2.16198e-11	617.118	4.70613e-11	917.118	7.25486e-11	1217.12	8.92619e-11	1517.12	1.57542e-10
19.0197	7.52669e-12	319.02	2.39628e-11	619.02	5.8068e-11	919.02	5.03065e-11	1219.02	1.25632e-10	1519.02	1.20666e-10
20.9217	9.73365e-12	320.922	2.90224e-11	620.921	3.86297e-11	920.922	5.47624e-11	1220.92	1.10525e-10	1520.92	1.39243e-10
22.8237	8.69319e-12	322.824	1.84897e-11	622.824	3.80319e-11	922.824	4.65122e-11	1222.82	1.11475e-10	1522.82	1.57392e-10
24.7257	9.55221e-12	324.726	2.83409e-11	624.726	4.32121e-11	924.726	7.71933e-11	1224.73	1.12148e-10	1524.73	1.73489e-10
26.6278	9.3423e-12	326.628	2.02388e-11	626.628	5.41852e-11	926.628	6.54144e-11	1226.63	1.16744e-10	1526.63	1.60897e-10
28.5298	8.52916e-12	328.53	2.19923e-11	628.53	4.36792e-11	928.53	5.41661e-11	1228.53	9.47955e-11	1528.53	1.64959e-10
30.4317	7.82348e-12	330.432	2.15562e-11	630.432	4.89031e-11	930.432	6.85773e-11	1230.43	1.2329e-10	1530.43	1.76743e-10
32.3337	7.23185e-12	332.334	2.30508e-11	632.334	5.50771e-11	932.334	7.06852e-11	1232.33	9.01339e-11	1532.33	1.74711e-10
34.2358	8.67284e-12	334.236	2.70623e-11	634.236	3.36349e-11	934.236	5.50166e-11	1234.24	1.00924e-10	1534.24	1.46724e-10
36.1377	7.86365e-12	336.138	2.19833e-11	636.138	4.48018e-11	936.138	6.93624e-11	1236.14	1.02076e-10	1536.14	1.91573e-10
38.0398	9.04536e-12	338.04	2.06749e-11	638.04	4.22956e-11	938.04	4.87364e-11	1238.04	1.22801e-10	1538.04	1.31026e-10
39.9418	9.24669e-12	339.942	2.86841e-11	639.942	5.46759e-11	939.942	6.66837e-11	1239.94	1.32656e-10	1539.94	1.73076e-10
41.8439	9.42772e-12	341.844	2.5286e-11	641.844	4.3762e-11	941.844	7.44092e-11	1241.84	1.31152e-10	1541.84	1.37331e-10
43.7459	8.55502e-12	343.746	2.62854e-11	643.746	4.43207e-11	943.746	6.02081e-11	1243.75	1.0121e-10	1543.75	1.32042e-10
45.6479	9.03577e-12	345.648	2.46999e-11	645.648	4.76544e-11	945.648	7.65386e-11	1245.65	9.10156e-11	1545.65	1.7735e-10
47.5499	7.64857e-12	347.55	2.38913e-11	647.55	5.8467e-11	947.55	7.26099e-11	1247.55	1.19796e-10	1547.55	1.59117e-10
49.4518	1.22233e-11	349.452	2.58551e-11	649.452	5.36887e-11	949.452	7.53914e-11	1249.45	1.305e-10	1549.45	1.67296e-10
51.3537	3.35434e-10	351.354	2.44282e-09	651.354	1.14696e-09	951.353	8.5142e-11	1251.35	1.2307e-09	1551.35	1.84847e-09
53.2548	1.08256e-09	353.666	5.76482e-09	653.255	2.46458e-09	953.255	6.06523e-09	1253.23	1.11287e-08	1553.26	9.90863e-09
55.1568	2.35314e-09	355.568	8.49536e-09	655.157	4.34729e-09	955.135	1.10591e-08	1255.14	2.32313e-08	1555.16	2.86221e-08
57.0588	4.07301e-09	357.47	1.11487e-08	657.036	8.49271e-09	957.037	1.76981e-08	1257.04	3.50053e-08	1557.06	6.12873e-08
58.9608	4.87246e-09	359.372	1.3675e-08	658.938	1.64403e-08	958.939	2.59619e-08	1259.35	4.86681e-08	1558.94	1.05914e-07
60.8629	4.96125e-09	361.274	1.45271e-08	660.84	2.00537e-08	960.841	2.59871e-08	1261.25	6.32886e-08	1560.84	1.24016e-07
62.7649	4.89348e-09	363.176	1.32223e-08	662.742	1.9967e-08	962.743	2.48528e-08	1263.15	6.14437e-08	1562.74	1.17715e-07
64.6668	4.80492e-09	365.079	1.2977e-08	664.644	1.94312e-08	964.644	2.39842e-08	1265.06	6.05679e-08	1564.64	1.13519e-07
66.5687	4.79779e-09	366.98	1.28787e-08	666.546	1.89252e-08	966.546	2.35385e-08	1266.96	5.89517e-08	1566.55	1.11078e-07
68.4708	4.79647e-09	368.883	1.27101e-08	668.448	1.86857e-08	968.448	2.30604e-08	1268.86	5.72988e-08	1568.45	1.08573e-07
70.3727	4.79428e-09	370.785	1.25638e-08	670.35	1.82626e-08	970.35	2.25474e-08	1270.76	5.70568e-08	1570.35	1.0716e-07
72.2747	4.79326e-09	372.687	1.25086e-08	672.252	1.81137e-08	972.252	2.22692e-08	1272.66	5.67416e-08	1572.25	1.05603e-07
74.1768	4.79265e-09	374.589	1.24583e-08	674.154	1.80116e-08	974.154	2.18904e-08	1274.57	5.58354e-08	1574.15	1.03862e-07
76.0789	4.78603e-09	376.491	1.23797e-08	676.056	1.7642e-08	976.056	2.1763e-08	1276.47	5.52452e-08	1576.06	1.03403e-07
77.9809	4.78005e-09	378.393	1.23222e-08	677.958	1.7567e-08	977.958	2.15681e-08	1278.37	5.40999e-08	1577.96	1.0144e-07
79.8829	4.77793e-09	380.295	1.22831e-08	679.86	1.74081e-08	979.86	2.13362e-08	1280.27	5.32477e-08	1579.86	1.01343e-07
81.7849	4.77108e-09	382.197	1.22453e-08	681.762	1.73585e-08	981.762	2.11408e-08	1282.17	5.34016e-08	1581.76	1.00982e-07
83.6869	4.76793e-09	384.099	1.22027e-08	683.664	1.73134e-08	983.664	2.1131e-08	1284.08	5.30749e-08	1583.66	1.00136e-07
85.5889	4.76764e-09	386.001	1.21645e-08	685.566	1.71836e-08	985.566	2.08922e-08	1285.98	5.22867e-08	1585.57	9.95432e-08
87.4909	4.76717e-09	387.903	1.21058e-08	687.468	1.70793e-08	987.468	2.08083e-08	1287.88	5.21229e-08	1587.47	9.87961e-08
89.3928	4.76203e-09	389.805	1.20985e-08	689.37	1.70264e-08	989.37	2.08036e-08	1289.78	5.17575e-08	1589.37	9.8528e-08
91.2947	4.75755e-09	391.707	1.20576e-08	691.272	1.68979e-08	991.272	2.06943e-08	1291.68	5.13341e-08	1591.27	9.85161e-08
93.1968	4.75698e-09	393.609	1.20313e-08	693.174	1.68576e-08	993.174	2.06634e-08	1293.59	5.20125e-08	1593.17	9.8029e-08
95.0988	4.75308e-09	395.511	1.2025e-08	695.076	1.68478e-08	995.076	2.06459e-08	1295.49	5.14948e-08	1595.08	9.7339e-08
97.0008	4.74428e-09	397.413	1.19843e-08	696.978	1.67538e-08	996.978	2.05734e-08	1297.39	5.12513e-08	1596.98	9.729e-08
98.9027	4.74335e-09	399.316	1.19799e-08	698.88	1.6731e-08	998.88	2.05403e-08	1299.29	5.0637e-08	1598.88	9.72613e-08
100.805	4.74238e-09	401.218	1.19763e-08	700.782	1.67051e-08	1000.78	2.05386e-08	1301.19	5.01112e-08	1600.78	9.66303e-08
102.707	4.7347e-09	403.12	1.19417e-08	702.684	1.66944e-08	1002.68	2.05334e-08	1303.1	5.02373e-08	1602.68	9.63898e-08
104.609	4.72798e-09	405.022	1.19283e-08	704.586	1.6631e-08	1004.59	2.05097e-08	1305	5.01153e-08	1604.59	9.61396e-08
106.511	4.72736e-09	406.924	1.18355e-08	706.488	1.66173e-08	1006.49	2.04962e-08	1306.9	4.98522e-08	1606.49	9.61354e-08
108.413	4.71812e-09	408.826	1.18099e-08	708.39	1.65512e-08	1008.39	2.04876e-08	1308.8	5.00561e-08	1608.39	9.57963e-08
110.315	4.71025e-09	410.728	1.17996e-08	710.292	1.65237e-08	1010.29	2.04573e-08	1310.71	4.98909e-08	1610.29	9.56755e-08
112.217	4.70952e-09	412.63	1.17791e-08	712.194	1.65035e-08	1012.19	2.04345e-08	1312.61	4.96695e-08	1612.19	9.565e-08
114.119	4.70474e-09	414.532	1.17551e-08	714.096	1.6492e-08	1014.1	2.04331e-08	1314.51	4.9761e-08	1614.1	9.56122e-08
116.021	4.7008e-09	416.434	1.17264e-08	715.998	1.64742e-08	1016	2.04124e-08	1316.41	4.97432e-08	1616	9.54664e-08
117.923	4.69714e-09	418.336	1.16523e-08	717.9	1.64704e-08	1017.9	2.03707e-08	1318.31	4.95804e-08	1617.9	9.54636e-08
119.825	4.69027e-09	420.238	1.16485e-08	719.802	1.64625e-08	1019.8	2.0357e-08	1320.22	4.94383e-08	1619.8	9.53284e-08
121.727	4.68883e-09	422.14	1.16426e-08	721.704	1.64623e-08	1021.7	2.03544e-08	1322.12	4.91778e-08	1621.7	9.52773e-08
123.629	4.68379e-09	424.042	1.16187e-08	723.606	1.64606e-08	1023.61	2.03396e-08	1324.02	4.91705e-08	1623.61	9.52536e-08
125.531	4.67682e-09	425.945	1.16173e-08	725.508	1.64601e-08	1025.51	2.03254e-08	1325.92	4.90726e-08	1625.51	9.52413e-08
127.433	4.67011e-09	427.847	1.16046e-08	727.41	1.64534e-08	1027.41	2.0322e-08	1327.82	4.93531e-08	1627.41	9.5223e-08
129.335	4.66753e-09	429.749	1.16018e-08	729.312	1.64529e-08	1029.31	2.02298e-08	1329.73	4.88988e-08	1629.31	9.5198e-08
131.237	4.66653e-09	431.651	1.16013e-08	731.214	1.64412e-08	1031.21	2.02184e-08	1331.63	4.90423e-08	1631.21	9.51633e-08
133.139	4.66641e-09	433.553	1.15997e-08	733.116	1.64338e-08	1033.12	2.02113e-08	1333.53	4.88839e-08	1633.12	9.5113e-08
135.041	4.65594e-09	435.455	1.15995e-08	735.018	1.64253e-08	1035.02	2.01919e-08	1335.43	4.88981e-08	1635.02	9.50339e-08
136.943	4.64881e-09	437.357	1.15986e-08	736.92	1.64225e-08	1036.92	2.01857e-08	1337.33	4.92691e-08	1636.92	9.50314e-08
138.845	4.64647e-09	439.259	1.15965e-08	738.822	1.64217e-08	1038.82	2.01857e-08	1339.24	4.87511e-08	1638.82	9.501e-08
140.747	4.64442e-09	441.161	1.15952e-08	740.724	1.64203e-08	1040.72	2.01773e-08	1341.14	4.88446e-08	1640.72	9.49618e-08
142.649	4.64365e-09	443.063	1.15949e-08	742.626	1.64024e-08	1042.63	2.01674e-08	1343.04	4.86518e-08	1642.63	9.4961e-08
144.551	4.64226e-09	444.965	1.15943e-08	744.528	1.63984e-08	1044.53	2.01583e-08	1344.94	4.8897e-08	1644.53	9.48818e-08
146.453	4.641e-09	446.867	1.15936e-08	746.43	1.6397e-08	1046.43	2.01485e-08	1346.84	4.90619e-08	1646.43	9.48346e-08
148.355	4.63844e-09	448.769	1.15915e-08	748.332	1.63969e-08	1048.33	2.01476e-08	1348.75	4.88051e-08	1648.33	9.48312e-08
150.257	4.63699e-09	450.671	1.15901e-08	750.234	1.63947e-08	1050.23	2.01044e-08	1350.65	4.87818e-08	1650.23	9.48081e-08
152.159	4.63617e-09	452.573	1.15892e-08	752.136	1.63937e-08	1052.14	2.01006e-08	1352.55	4.90065e-08	1652.14	9.47852e-08
154.061	4.63596e-09	454.476	1.15881e-08	754.038	1.63933e-08	1054.04	2.00754e-08	1354.45	4.87167e-08	1654.04	9.47685e-08
155.963	4.63543e-09	456.378	1.15863e-08	755.94	1.63877e-08	1055.94	2.00664e-08	1356.35	4.87182e-08	1655.94	9.47514e-08
157.865	4.63429e-09	458.28	1.15853e-08	757.842	1.63874e-08	1057.84	2.00654e-08	1358.26	4.88199e-08	1657.84	9.47098e-08
159.767	4.63002e-09	460.182	1.15845e-08	759.744	1.63869e-08	1059.74	2.00646e-08	1360.16	4.84984e-08	1659.74	9.47089e-08
161.669	4.62819e-09	462.084	1.15836e-08	761.646	1.63866e-08	1061.65	2.00531e-08	1362.06	4.87625e-08	1661.65	9.46316e-08
163.571	4.62747e-09	463.986	1.15809e-08	763.547	1.6384e-08	1063.55	2.00526e-08	1363.96	4.88241e-08	1663.55	9.46189e-08
165.473	4.62688e-09	465.888	1.1579e-08	765.449	1.63828e-08	1065.45	2.00308e-08	1365.87	4.8828e-08	1665.45	9.46101e-08
167.375	4.62241e-09	467.79	1.15786e-08	767.351	1.63816e-08	1067.35	2.00105e-08	1367.77	4.86677e-08	1667.35	9.45596e-08
169.277	4.62035e-09	469.692	1.15771e-08	769.253	1.63807e-08	1069.25	1.99959e-08	1369.67	4.85517e-08	1669.25	9.45491e-08
171.179	4.61934e-09	471.594	1.15753e-08	771.155	1.63746e-08	1071.16	1.99933e-08	1371.57	4.87889e-08	1671.16	9.45461e-08
173.081	4.61489e-09	473.496	1.1574e-08	773.057	1.63695e-08	1073.06	1.99878e-08	1373.47	4.86905e-08	1673.06	9.44041e-08
174.983	4.60707e-09	475.398	1.15714e-08	774.959	1.63651e-08	1074.96	1.99783e-08	1375.38	4.86637e-08	1674.96	9.4398e-08
176.885	4.60395e-09	477.3	1.15704e-08	776.861	1.63592e-08	1076.86	1.99744e-08	1377.28	4.87388e-08	1676.86	9.43569e-08
178.787	4.59959e-09	479.203	1.15693e-08	778.763	1.63555e-08	1078.76	1.99544e-08	1379.18	4.86172e-08	1678.76	9.433e-08
180.689	4.59638e-09	481.105	1.15685e-08	780.665	1.63545e-08	1080.67	1.99542e-08	1381.08	4.85989e-08	1680.67	9.43123e-08
182.591	4.59552e-09	483.007	1.15662e-08	782.567	1.63533e-08	1082.57	1.99333e-08	1382.98	4.88428e-08	1682.57	9.43112e-08
184.493	4.59551e-09	484.909	1.1561e-08	784.47	1.63478e-08	1084.47	1.99306e-08	1384.89	4.84483e-08	1684.47	9.4277e-08
186.394	4.59339e-09	486.811	1.15609e-08	786.372	1.63459e-08	1086.37	1.99161e-08	1386.79	4.86462e-08	1686.37	9.427e-08
188.296	4.59256e-09	488.713	1.15596e-08	788.274	1.63418e-08	1088.27	1.99078e-08	1388.69	4.8616e-08	1688.27	9.4239e-08
190.198	4.59205e-09	490.615	1.15569e-08	790.176	1.63402e-08	1090.18	1.99057e-08	1390.59	4.89306e-08	1690.18	9.41976e-08
192.1	4.58399e-09	492.517	1.15566e-08	792.078	1.63354e-08	1092.08	1.98693e-08	1392.49	4.86905e-08	1692.08	9.41484e-08
194.002	4.57997e-09	494.419	1.15449e-08	793.979	1.63321e-08	1093.98	1.98661e-08	1394.4	4.87346e-08	1693.98	9.41172e-08
195.904	4.57558e-09	496.321	1.15425e-08	795.882	1.63299e-08	1095.88	1.98661e-08	1396.3	4.89628e-08	1695.88	9.4098e-08
197.806	4.57315e-09	498.223	1.15407e-08	797.783	1.63297e-08	1097.78	1.98635e-08	1398.2	4.84442e-08	1697.78	9.40768e-08
199.708	4.57284e-09	500.125	1.15372e-08	799.685	1.6298e-08	1099.69	1.98405e-08	1400.1	4.88001e-08	1699.69	9.40499e-08
201.61	4.56926e-09	502.027	1.15364e-08	801.587	1.62896e-08	1101.59	1.9823e-08	1402	4.88054e-08	1701.59	9.40381e-08

## Sheet: Figure 4a
Laser Pulse 100ms		Laser Pulse 2s
Time(s)	ID(arb. units)	Time(s)	ID(arb. units)
0	1.59788e-08	0	3.8432e-09
0.01397	2.01224e-08	0.03333	2.0297e-09
0.02401	2.20756e-08	0.04476	3.3289e-09
0.03401	2.35972e-08	0.05472	3.8746e-09
0.04397	2.49186e-08	0.06476	3.798e-09
0.05401	2.60538e-08	0.07469	4.2504e-09
0.06401	2.71348e-08	0.08473	4.1975e-09
0.07397	2.81004e-08	0.09472	4.6488e-09
0.08401	2.89314e-08	0.10473	4.5708e-09
0.09401	2.97166e-08	0.11473	4.9814e-09
0.10401	3.0255e-08	0.12472	4.9357e-09
0.11401	3.11466e-08	0.13473	5.3136e-09
0.12401	3.15078e-08	0.14476	5.2004e-09
0.13401	3.20618e-08	0.15473	5.5937e-09
0.14401	3.25416e-08	0.16473	5.5453e-09
0.15401	3.30692e-08	0.17473	5.8556e-09
0.16401	3.36048e-08	0.18473	5.826e-09
0.17401	3.41038e-08	0.19476	6.139e-09
0.18401	3.46016e-08	0.20469	6.1177e-09
0.19401	3.52112e-08	0.21473	6.4065e-09
0.20397	3.57042e-08	0.22476	6.3196e-09
0.21401	3.59256e-08	0.23469	6.5517e-09
0.22401	3.62774e-08	0.24483	6.4609e-09
0.23401	3.66848e-08	0.25473	6.7924e-09
0.24401	3.712e-08	0.26469	6.7813e-09
0.25401	3.74048e-08	0.27473	7.0209e-09
0.26397	3.77586e-08	0.29937	1.03474e-08
0.27401	3.80388e-08	0.31908	1.11114e-08
0.28401	3.83502e-08	0.34038	9.0956e-09
0.29401	3.86452e-08	0.35904	1.16018e-08
0.30401	3.8833e-08	0.37903	1.17864e-08
0.31401	3.93198e-08	0.399	1.2012e-08
0.32401	3.94654e-08	0.41472	1.09196e-08
0.33401	3.9688e-08	0.43716	1.28372e-08
0.34401	3.99608e-08	0.45713	1.29696e-08
0.35401	4.0204e-08	0.4744	1.10348e-08
0.36401	4.06256e-08	0.49444	1.12256e-08
0.374	4.08894e-08	0.51445	1.13744e-08
0.38401	4.11632e-08	0.53443	1.14708e-08
0.39401	4.15182e-08	0.55441	1.16042e-08
0.40401	4.17268e-08	0.57443	1.17698e-08
0.41401	4.2038e-08	0.59444	1.19218e-08
0.42401	4.2054e-08	0.61443	1.2087e-08
0.43401	4.2284e-08	0.63444	1.2195e-08
0.44401	4.27514e-08	0.65444	1.23452e-08
0.45401	4.2913e-08	0.67445	1.24654e-08
0.46401	4.31694e-08	0.69443	1.26084e-08
0.47401	4.32112e-08	0.71444	1.27064e-08
0.48397	4.34006e-08	0.73439	1.27294e-08
0.49401	4.357e-08	0.75445	1.29812e-08
0.50401	4.37324e-08	0.77444	1.3082e-08
0.51401	4.39458e-08	0.7944	1.31436e-08
0.52401	4.42018e-08	0.80629	7.2816e-09
0.53397	4.44306e-08	0.81481	1.38098e-08
0.54401	4.44968e-08	0.82633	7.3344e-09
0.55397	4.4703e-08	0.8348	1.38984e-08
0.56401	4.48754e-08	0.84629	7.5156e-09
0.57397	4.51712e-08	0.85473	1.39448e-08
0.58401	4.54608e-08	0.86633	7.5862e-09
0.59401	4.55716e-08	0.87473	1.4005e-08
0.60397	4.58598e-08	0.88475	9.2616e-09
0.61401	4.58116e-08	0.89472	1.4094e-08
0.62401	4.60706e-08	0.90471	9.442e-09
0.63401	4.6034e-08	0.91476	1.43126e-08
0.64401	4.63608e-08	0.92468	9.6214e-09
0.65401	4.66052e-08	0.93473	1.43874e-08
0.66401	4.67552e-08	0.94472	9.6974e-09
0.67401	4.7026e-08	0.95476	1.44696e-08
0.684	4.73044e-08	0.96468	9.8016e-09
0.69397	4.742e-08	0.97472	1.4543e-08
0.70401	4.75994e-08	0.98471	9.9474e-09
0.71397	4.78262e-08	0.99473	1.46516e-08
0.72401	4.79838e-08	1.00474	9.972e-09
0.73397	4.81498e-08	1.01473	1.47212e-08
0.74397	4.81386e-08	1.02472	1.00826e-08
0.75406	4.81674e-08	1.03471	1.48016e-08
0.76401	4.82122e-08	1.0447	1.0236e-08
0.77401	4.83572e-08	1.05472	1.49896e-08
0.78401	4.8599e-08	1.06468	1.04852e-08
0.79397	4.87424e-08	1.07472	1.50704e-08
0.80401	4.89394e-08	1.08475	1.04624e-08
0.81401	4.90464e-08	1.09473	1.51712e-08
0.82401	4.92608e-08	1.10468	1.07762e-08
0.83397	4.93092e-08	1.11473	1.54138e-08
0.84397	4.93994e-08	1.12472	1.07532e-08
0.85401	4.95412e-08	1.13468	1.54168e-08
0.86401	4.9659e-08	1.14468	1.09606e-08
0.87401	4.98862e-08	1.15475	1.56278e-08
0.88397	4.99798e-08	1.16472	1.10084e-08
0.89401	5.0003e-08	1.17471	1.55212e-08
0.90401	5.02336e-08	1.18472	1.11026e-08
0.91401	5.04424e-08	1.19472	1.56866e-08
0.92401	5.04816e-08	1.20475	1.11062e-08
0.93401	5.07374e-08	1.21472	1.57306e-08
0.94401	5.08778e-08	1.22472	1.13586e-08
0.95397	5.10432e-08	1.23476	1.59214e-08
0.96401	5.10144e-08	1.24475	1.14368e-08
0.97401	5.12526e-08	1.25473	1.60104e-08
0.98397	5.12994e-08	1.26468	1.16802e-08
0.99401	5.15744e-08	1.27473	1.60936e-08
1.00401	5.17474e-08	1.28475	1.1614e-08
1.01397	5.17234e-08	1.29468	1.60748e-08
1.02401	5.19166e-08	1.30472	1.17464e-08
1.03401	5.1915e-08	1.31473	1.62988e-08
1.04397	5.22748e-08	1.32468	1.20782e-08
1.05397	5.23984e-08	1.33469	1.6382e-08
1.06397	5.2402e-08	1.34468	1.21596e-08
1.07397	5.2558e-08	1.35476	1.65596e-08
1.08401	5.26994e-08	1.36468	1.21424e-08
1.09401	5.26426e-08	1.37468	1.6474e-08
1.10401	5.27876e-08	1.38472	1.21854e-08
1.11401	5.30864e-08	1.39473	1.66136e-08
1.12401	5.30204e-08	1.40468	1.23674e-08
1.13401	5.31554e-08	1.41468	1.65944e-08
1.14397	5.33274e-08	1.42468	1.24178e-08
1.15397	5.3607e-08	1.43469	1.67786e-08
1.16397	5.38422e-08	1.44468	1.24488e-08
1.17397	5.37786e-08	1.45473	1.69416e-08
1.18397	5.3941e-08	1.46472	1.26194e-08
1.19401	5.39808e-08	1.47469	1.69582e-08
1.20401	5.4177e-08	1.48472	1.27494e-08
1.21401	5.4266e-08	1.49468	1.7061e-08
1.22401	5.4454e-08	1.50468	1.29418e-08
1.23401	5.45858e-08	1.51473	1.72114e-08
1.24397	5.47044e-08	1.52475	1.299e-08
1.25397	5.49478e-08	1.53468	1.72606e-08
1.26401	5.50972e-08	1.54472	1.31482e-08
1.27401	5.50662e-08	1.55468	1.73964e-08
1.28401	5.5209e-08	1.56472	1.31926e-08
1.29401	5.5365e-08	1.57468	1.7461e-08
1.30397	5.54564e-08	1.58472	1.33394e-08
1.31401	5.55674e-08	1.59468	1.75158e-08
1.32401	5.54968e-08	1.60468	1.34704e-08
1.33401	5.5671e-08	1.61468	1.75906e-08
1.34401	5.59366e-08	1.62472	1.35584e-08
1.35397	5.5996e-08	1.63468	1.77672e-08
1.36401	5.5914e-08	1.64472	1.36642e-08
1.37401	5.61112e-08	1.65476	1.78502e-08
1.38401	5.6207e-08	1.66468	1.3774e-08
1.39397	5.63562e-08	1.67473	1.7959e-08
1.40401	5.6414e-08	1.68472	1.38604e-08
1.41401	5.6425e-08	1.69473	1.81076e-08
1.42397	5.66934e-08	1.70471	1.39954e-08
1.43397	5.67488e-08	1.71473	1.81592e-08
1.44397	5.68344e-08	1.72475	1.40722e-08
1.45401	5.69582e-08	1.73473	1.82034e-08
1.46401	5.70788e-08	1.74472	1.41746e-08
1.47401	5.73424e-08	1.75472	1.82634e-08
1.48401	5.73756e-08	1.76472	1.42218e-08
1.49397	5.73774e-08	1.77472	1.83076e-08
1.50401	5.7435e-08	1.78472	1.42812e-08
1.51397	5.75226e-08	1.79473	1.84056e-08
1.52401	5.75634e-08	1.80472	1.44142e-08
1.53401	5.78236e-08	1.81468	1.84538e-08
1.54397	5.7759e-08	1.82472	1.44452e-08
1.55397	5.78812e-08	1.83476	1.86124e-08
1.56401	5.79838e-08	1.84475	1.45376e-08
1.57401	5.79262e-08	1.85473	1.85974e-08
1.58401	5.81374e-08	1.86475	1.46772e-08
1.59401	5.80994e-08	1.87473	1.87052e-08
1.60401	5.84022e-08	1.88477	1.46992e-08
1.61397	5.85682e-08	1.89468	1.867e-08
1.624	5.8503e-08	1.90472	1.48624e-08
1.63397	5.87616e-08	1.91468	1.8763e-08
1.64401	5.86162e-08	1.92472	1.50182e-08
1.65401	5.88684e-08	1.93468	1.89798e-08
1.66401	5.88816e-08	1.94472	1.50422e-08
1.67401	5.9005e-08	1.95473	1.8967e-08
1.68401	5.90566e-08	1.9647	1.5256e-08
1.69397	5.9135e-08	1.97473	1.9181e-08
1.70397	5.93074e-08	1.98472	1.52836e-08
1.71401	5.92288e-08	1.99468	1.91786e-08
1.72397	5.94232e-08	2.00472	1.53078e-08
1.73401	5.9365e-08	2.01476	1.93206e-08
1.74401	5.95318e-08	2.02468	1.5352e-08
1.75401	5.97858e-08	2.03473	1.92906e-08
1.76401	5.97586e-08	2.04472	1.54514e-08
1.77397	5.99812e-08	2.05468	1.93384e-08
1.78397	6.00702e-08	2.06472	1.55896e-08
1.79397	6.0255e-08	2.07476	1.95478e-08
1.80401	6.03412e-08	2.08468	1.5814e-08
1.81401	6.04996e-08	2.09469	1.95576e-08
1.8143	5.9056e-08	2.10472	1.58484e-08
1.82827	5.91344e-08	2.11472	1.9598e-08
1.83831	5.93068e-08	2.12472	1.58976e-08
1.84831	5.92282e-08	2.13476	1.98108e-08
1.85827	5.94226e-08	2.14471	1.60206e-08
1.86831	5.93644e-08	2.15472	1.99012e-08
1.87831	5.95312e-08	2.16475	1.62034e-08
1.88827	5.97852e-08	2.17473	1.99832e-08
1.89831	5.9758e-08	2.18472	1.6268e-08
1.90831	5.99806e-08	2.19482	2.02958e-08
1.91831	6.00696e-08	2.20472	1.63828e-08
1.92831	6.02544e-08	2.21468	2.00114e-08
1.93831	6.03406e-08	2.22471	1.64598e-08
1.94831	6.0499e-08	2.23473	2.01914e-08
1.95831	5.91151e-08	2.24468	1.64994e-08
1.96831	5.91935e-08	2.25472	2.03042e-08
1.97831	5.93661e-08	2.26468	1.66236e-08
1.98831	5.92874e-08	2.27473	2.02814e-08
1.99831	5.9482e-08	2.28472	1.66916e-08
2.00831	5.94238e-08	2.29473	2.0414e-08
2.01827	5.95907e-08	2.30472	1.67326e-08
2.02831	5.9845e-08	2.31473	2.04678e-08
2.03831	5.98178e-08	2.32472	1.67964e-08
2.04831	6.00406e-08	2.33482	2.06212e-08
2.05831	6.01297e-08	2.34472	1.70108e-08
2.06831	6.03147e-08	2.35472	2.0666e-08
2.07827	6.04009e-08	2.36468	1.7101e-08
2.08831	6.05595e-08	2.37473	2.06572e-08
2.09831	5.91151e-08	2.38472	1.71554e-08
2.10831	5.91935e-08	2.39468	2.07306e-08
2.11831	5.93661e-08	2.40468	1.73098e-08
2.12831	5.92874e-08	2.41473	2.08804e-08
2.13831	5.9482e-08	2.42472	1.7376e-08
2.14831	5.94238e-08	2.43473	2.09814e-08
2.15831	5.95907e-08	2.44472	1.75234e-08
2.16831	5.9845e-08	2.45473	2.11042e-08
2.17831	5.98178e-08	2.46472	1.76292e-08
2.1883	6.00406e-08	2.47468	2.11126e-08
2.19831	6.01297e-08	2.48472	1.76066e-08
2.20831	6.03147e-08	2.49468	2.11034e-08
2.21831	6.04009e-08	2.50472	1.7688e-08
2.22831	6.05595e-08	2.51468	2.12294e-08
2.23831	5.9411e-08	2.52472	1.7784e-08
2.24831	5.94899e-08	2.53468	2.1275e-08
2.25831	5.96633e-08	2.54468	1.80346e-08
2.26831	5.95842e-08	2.55477	2.14722e-08
2.27831	5.97798e-08	2.5647	1.80136e-08
2.28831	5.97212e-08	2.57469	2.14464e-08
2.29827	5.9889e-08	2.58468	1.81608e-08
2.30831	6.01446e-08	2.59473	2.15012e-08
2.31831	6.01172e-08	2.6047	1.8224e-08
2.32831	6.03411e-08	2.61473	2.16132e-08
2.33831	6.04307e-08	2.62476	1.82646e-08
2.34827	6.06166e-08	2.63473	2.17446e-08
2.35831	6.07033e-08	2.64468	1.8441e-08
2.36827	6.08627e-08	2.65473	2.18254e-08
2.37831	5.96486e-08	2.66475	1.8382e-08
2.38827	5.97278e-08	2.67468	2.17988e-08
2.39831	5.9902e-08	2.68472	1.85604e-08
2.40831	5.98226e-08	2.69476	2.19422e-08
2.41827	6.00189e-08	2.70472	1.86018e-08
2.42831	5.99601e-08	2.71473	2.19898e-08
2.43831	6.01286e-08	2.72468	1.8712e-08
2.44831	6.03851e-08	2.73473	2.19594e-08
2.45831	6.03577e-08	2.74468	1.8756e-08
2.46831	6.05825e-08	2.75473	2.19858e-08
2.47831	6.06724e-08	2.76468	1.88496e-08
2.48831	6.08591e-08	2.77476	2.22056e-08
2.4983	6.09461e-08	2.78471	1.89388e-08
2.50827	6.11061e-08	2.79473	2.22568e-08
2.51831	5.90522e-08	2.8047	1.90264e-08
2.52827	5.91305e-08	2.81473	2.233e-08
2.53831	5.93029e-08	2.82468	1.91922e-08
2.54827	5.92243e-08	2.83473	2.23206e-08
2.55827	5.94187e-08	2.84468	1.927e-08
2.56836	5.93605e-08	2.85476	2.24408e-08
2.57831	5.95273e-08	2.86471	1.92694e-08
2.58831	5.97813e-08	2.87473	2.2556e-08
2.59831	5.97541e-08	2.88468	1.9505e-08
2.60827	5.99767e-08	2.89473	2.25332e-08
2.61831	6.00657e-08	2.90472	1.93782e-08
2.62831	6.02505e-08	2.91473	2.26666e-08
2.63831	6.03367e-08	2.92472	1.95602e-08
2.64827	6.0495e-08	2.93479	2.2841e-08
2.65827	5.86016e-08	2.94468	1.9661e-08
2.66831	5.87725e-08	2.95473	2.28124e-08
2.67831	5.86946e-08	2.96471	1.97852e-08
2.68831	5.88872e-08	2.97473	2.28938e-08
2.69827	5.88295e-08	2.98468	1.9835e-08
2.70831	5.89948e-08	2.99473	2.29308e-08
2.71831	5.92465e-08	3.00468	1.98812e-08
2.72831	5.92196e-08	3.01469	2.29766e-08
2.73831	5.94402e-08	3.02472	1.9892e-08
2.74831	5.95284e-08	3.03473	2.30866e-08
2.75831	5.97115e-08	3.04472	2.0013e-08
2.76827	5.97969e-08	3.05473	2.32158e-08
2.77831	5.99539e-08	3.06472	2.01342e-08
2.78831	5.88169e-08	3.07473	2.30974e-08
2.79827	5.8895e-08	3.08472	2.00436e-08
2.80831	5.90667e-08	3.09468	2.31134e-08
2.81831	5.89884e-08	3.10472	2.0183e-08
2.82827	5.9182e-08	3.11473	2.32794e-08
2.83831	5.9124e-08	3.12472	2.0297e-08
2.84831	5.92902e-08	3.13472	2.33892e-08
2.85827	5.95431e-08	3.14472	2.0406e-08
2.86827	5.9516e-08	3.15468	2.34908e-08
2.87827	5.97377e-08	3.16472	2.04506e-08
2.88827	5.98264e-08	3.17473	2.34696e-08
2.89831	6.00104e-08	3.18472	2.04876e-08
2.90831	6.00963e-08	3.19473	2.35028e-08
2.91831	6.0254e-08	3.20472	2.06282e-08
2.92831	5.90522e-08	3.21475	2.35532e-08
2.93831	5.91305e-08	3.22475	2.05924e-08
2.94831	5.93029e-08	3.23476	2.3677e-08
2.95827	5.92243e-08	3.24472	2.07664e-08
2.96827	5.94187e-08	3.25469	2.38212e-08
2.97827	5.93605e-08	3.26468	2.08848e-08
2.98827	5.95273e-08	3.27473	2.38336e-08
2.99827	5.97813e-08	3.28468	2.09918e-08
3.00831	5.97541e-08	3.29468	2.39042e-08
3.01831	5.99767e-08	3.30472	2.1001e-08
3.02831	6.00657e-08	3.31473	2.41004e-08
3.03831	6.02505e-08	3.32472	2.12316e-08
3.04831	6.03367e-08	3.33476	2.42136e-08
3.05827	6.0495e-08	3.34471	2.12372e-08
3.06827	5.91112e-08	3.35476	2.4186e-08
3.07831	5.91897e-08	3.36471	2.12894e-08
3.08831	5.93622e-08	3.37468	2.4223e-08
3.09831	5.92836e-08	3.38475	2.1375e-08
3.10831	5.94781e-08	3.39468	2.42964e-08
3.11827	5.94199e-08	3.40472	2.15724e-08
3.12831	5.95868e-08	3.41473	2.4417e-08
3.13831	5.98411e-08	3.42468	2.16052e-08
3.14831	5.98139e-08	3.43473	2.45424e-08
3.15831	6.00367e-08	3.44472	2.16244e-08
3.16827	6.01257e-08	3.45473	2.45688e-08
3.17831	6.03107e-08	3.46471	2.16986e-08
3.18831	6.0397e-08	3.47473	2.45984e-08
3.19831	6.05555e-08	3.48472	2.18698e-08
3.20827	5.86602e-08	3.49471	2.48028e-08
3.21831	5.88312e-08	3.50472	2.19846e-08
3.22831	5.87533e-08	3.51468	2.65526e-08
3.23827	5.89461e-08	3.52468	3.03806e-08
3.24827	5.88884e-08	3.53473	3.97724e-08
3.25827	5.90538e-08	3.54468	4.37256e-08
3.26831	5.93058e-08	3.55468	5.2649e-08
3.27831	5.92788e-08	3.56475	5.62256e-08
3.28831	5.94996e-08	3.57468	6.4741e-08
3.29831	5.95879e-08	3.58472	6.83048e-08
3.30827	5.97712e-08	3.59469	7.70726e-08
3.31831	5.98567e-08	3.60472	8.13012e-08
3.32827	6.00139e-08	3.61469	9.00258e-08
3.33831	5.88757e-08	3.62472	9.37564e-08
3.34831	5.89539e-08	3.63476	1.01878e-07
3.35827	5.91257e-08	3.64475	1.05691e-07
3.36827	5.90474e-08	3.66548	1.1872e-07
3.37831	5.92412e-08	3.67473	1.2712e-07
3.38831	5.91832e-08	3.68468	1.3414e-07
3.39831	5.93494e-08	3.69473	1.4312e-07
3.40831	5.96027e-08	3.70469	1.4996e-07
3.41831	5.95756e-08	3.71476	1.5896e-07
3.42827	5.97975e-08	3.72473	1.6648e-07
3.4383	5.98862e-08	3.73473	1.76e-07
3.44827	6.00704e-08	3.74471	1.8374e-07
3.45831	6.01564e-08	3.75469	1.9206e-07
3.46831	6.03143e-08	3.76468	2.0068e-07
3.47831	5.91112e-08	3.77469	2.0878e-07
3.48831	5.91897e-08	3.78468	2.176e-07
3.49831	5.93622e-08	3.79473	2.2652e-07
3.50827	5.92836e-08	3.80476	2.3558e-07
3.51827	5.94781e-08	3.81468	2.4462e-07
3.52831	5.94199e-08	3.82473	2.54e-07
3.53827	5.95868e-08	3.83473	2.6214e-07
3.54831	5.98411e-08	3.84473	2.7054e-07
3.55831	5.98139e-08	3.85473	2.7966e-07
3.56831	6.00367e-08	3.86468	2.8888e-07
3.57831	6.01257e-08	3.87473	2.9728e-07
3.58827	6.03107e-08	3.88473	3.0644e-07
3.59827	6.0397e-08	3.89473	3.1344e-07
3.60827	6.05555e-08	3.90473	3.242e-07
3.61831	6.03412e-08	3.91473	3.3134e-07
3.62831	6.04996e-08	3.92468	3.4162e-07
3.64896	2.0598e-07	3.93473	3.4834e-07
3.6583	3.0784e-07	3.94468	3.5838e-07
3.66831	4.1938e-07	3.95479	3.6528e-07
3.67826	5.242e-07	3.96469	3.7428e-07
3.68831	6.2056e-07	3.97468	3.8092e-07
3.69826	7.1062e-07	3.98468	3.8974e-07
3.70826	7.9456e-07	3.99469	3.9792e-07
3.71831	8.681e-07	4.00468	4.0728e-07
3.72826	9.333e-07	4.01473	4.1438e-07
3.73831	9.5478e-07	4.02472	4.2398e-07
3.7483	9.512e-07	4.03468	4.3148e-07
3.75826	9.471e-07	4.04472	4.416e-07
3.7683	9.4656e-07	4.05473	4.4772e-07
3.77826	9.4516e-07	4.06468	4.5892e-07
3.78831	9.4416e-07	4.07473	4.6464e-07
3.79826	9.4112e-07	4.08468	4.7474e-07
3.8083	9.4236e-07	4.09479	4.8264e-07
3.81831	9.4102e-07	4.10473	4.9162e-07
3.82826	9.3992e-07	4.11473	4.9886e-07
3.83831	9.406e-07	4.12473	5.0702e-07
3.8483	9.3928e-07	4.13473	5.1096e-07
3.8583	9.3966e-07	4.14473	5.2228e-07
3.86831	9.3894e-07	4.15476	5.294e-07
3.87831	9.3908e-07	4.16468	5.4012e-07
3.88826	9.3616e-07	4.17473	5.4448e-07
3.89826	9.3622e-07	4.18473	5.543e-07
3.90831	9.3694e-07	4.19472	5.5942e-07
3.91831	9.3568e-07	4.20473	5.6914e-07
3.92826	9.3732e-07	4.21473	5.7448e-07
3.93831	9.3676e-07	4.22469	5.8464e-07
3.9483	9.3568e-07	4.23469	5.8798e-07
3.95826	9.3464e-07	4.24473	5.99e-07
3.96831	9.3438e-07	4.25469	6.0258e-07
3.97826	9.3306e-07	4.26469	6.1436e-07
3.98831	9.335e-07	4.27469	6.1726e-07
3.9983	9.3536e-07	4.28469	6.2616e-07
4.00831	9.3482e-07	4.29473	6.3124e-07
4.01826	9.332e-07	4.30476	6.4142e-07
4.02831	9.3244e-07	4.31473	6.4512e-07
4.03831	9.331e-07	4.32473	6.5534e-07
4.0483	9.3198e-07	4.33473	6.592e-07
4.05826	9.3222e-07	4.34473	6.6954e-07
4.06826	9.3174e-07	4.35476	6.7282e-07
4.07831	9.3118e-07	4.36473	6.837e-07
4.08831	9.3232e-07	4.37472	6.872e-07
4.09826	9.3144e-07	4.38476	6.9592e-07
4.1083	9.3016e-07	4.39473	6.995e-07
4.11831	9.303e-07	4.40473	7.1072e-07
4.12831	9.3114e-07	4.41473	7.131e-07
4.13831	9.3068e-07	4.42473	7.2206e-07
4.1483	9.321e-07	4.43473	7.243e-07
4.15831	9.3138e-07	4.44476	7.3518e-07
4.16831	9.3148e-07	4.45472	7.3778e-07
4.17826	9.3178e-07	4.46473	7.4658e-07
4.1883	9.3086e-07	4.47473	7.52e-07
4.19831	9.3036e-07	4.48469	7.6266e-07
4.20831	9.298e-07	4.49473	7.6394e-07
4.21826	9.3098e-07	4.50473	7.7448e-07
4.2283	9.3086e-07	4.51473	7.7574e-07
4.23826	9.3186e-07	4.52473	7.8532e-07
4.24831	9.2934e-07	4.53473	7.8942e-07
4.25831	9.3038e-07	4.54476	7.9898e-07
4.26826	9.3182e-07	4.55473	8e-07
4.27831	9.298e-07	4.56473	8.0838e-07
4.2883	9.3136e-07	4.57469	8.1122e-07
4.29826	9.3016e-07	4.58469	8.2082e-07
4.30826	9.308e-07	4.59469	8.2252e-07
4.31826	9.3138e-07	4.60473	8.32e-07
4.32826	9.297e-07	4.61469	8.346e-07
4.3383	9.3142e-07	4.62473	8.4354e-07
4.34831	9.3214e-07	4.63473	8.4636e-07
4.35831	9.3166e-07	4.64473	8.5574e-07
4.36826	9.3e-07	4.65473	8.5672e-07
4.37838	9.3156e-07	4.66469	8.6762e-07
4.3883	9.312e-07	4.67476	8.6754e-07
4.39826	9.3262e-07	4.68469	8.7798e-07
4.40826	9.3226e-07	4.69473	8.7902e-07
4.41826	9.3352e-07	4.70477	8.8826e-07
4.4283	9.326e-07	4.71473	8.8858e-07
4.43831	9.3286e-07	4.72473	8.9832e-07
4.44831	9.3452e-07	4.73476	9.0026e-07
4.45831	9.3352e-07	4.74473	9.0792e-07
4.46826	9.3326e-07	4.75473	9.101e-07
4.4783	9.3262e-07	4.76476	9.2164e-07
4.48826	9.3334e-07	4.77473	9.2146e-07
4.49826	9.3296e-07	4.78473	9.3022e-07
4.5083	9.3386e-07	4.79472	9.3192e-07
4.51826	9.3322e-07	4.80472	9.4178e-07
4.5283	9.3058e-07	4.81469	9.4288e-07
4.5383	9.3092e-07	4.82473	9.5106e-07
4.54826	9.3184e-07	4.83473	9.5424e-07
4.55831	9.3168e-07	4.84469	9.6212e-07
4.56831	9.3142e-07	4.85469	9.6458e-07
4.57826	9.3198e-07	4.86473	9.741e-07
4.58826	9.3096e-07	4.87476	9.724e-07
4.59831	9.3238e-07	4.88473	9.823e-07
4.60831	9.327e-07	4.89473	9.8208e-07
4.6183	9.3292e-07	4.90473	9.9126e-07
4.62826	9.327e-07	4.91476	9.9366e-07
4.6383	9.334e-07	4.92469	1.0023e-06
4.64826	9.3294e-07	4.93476	1.00446e-06
4.65826	9.324e-07	4.94473	1.01208e-06
4.6683	9.3316e-07	4.95469	1.0102e-06
4.67831	9.3124e-07	4.96469	1.02204e-06
4.68826	9.3094e-07	4.97473	1.0199e-06
4.69831	9.3168e-07	4.98473	1.02822e-06
4.7083	9.3264e-07	4.99469	1.02748e-06
4.71826	9.3236e-07	5.00473	1.03722e-06
4.72831	9.3134e-07	5.01476	1.03798e-06
4.73831	9.3304e-07	5.02469	1.04674e-06
4.74826	9.33e-07	5.03473	1.04648e-06
4.7583	9.33e-07	5.04476	1.05558e-06
4.7683	9.333e-07	5.05469	1.05428e-06
4.77826	9.344e-07	5.06473	1.06372e-06
4.78831	9.3478e-07	5.07476	1.0652e-06
4.79831	9.3376e-07	5.08469	1.0729e-06
4.80831	9.349e-07	5.09473	1.0759e-06
4.81831	9.3232e-07	5.10476	1.08272e-06
4.82826	9.3326e-07	5.11469	1.083e-06
4.83826	9.3516e-07	5.12473	1.09312e-06
4.84826	9.3312e-07	5.13469	1.0917e-06
4.85831	9.3404e-07	5.14473	1.10002e-06
4.86826	9.3338e-07	5.15473	1.09908e-06
4.87831	9.3254e-07	5.16469	1.10994e-06
4.88826	9.334e-07	5.17469	1.10446e-06
4.89831	9.332e-07	5.18469	1.1169e-06
4.90826	9.3242e-07	5.19473	1.11558e-06
4.91831	9.336e-07	5.20469	1.12412e-06
4.92826	9.3358e-07	5.21473	1.12618e-06
4.93826	9.3274e-07	5.22473	1.13382e-06
4.94826	9.327e-07	5.23469	1.13238e-06
4.95826	9.3332e-07	5.24473	1.14404e-06
4.96831	9.3414e-07	5.25473	1.1418e-06
4.97826	9.3472e-07	5.28475	1.1581e-06
4.98831	9.3476e-07	5.29472	1.1585e-06
4.9983	9.3404e-07	5.30476	1.1657e-06
5.00826	9.349e-07	5.31472	1.165e-06
5.01826	9.3394e-07	5.32473	1.1748e-06
5.02826	9.3328e-07	5.33472	1.1726e-06
5.03831	9.3288e-07	5.34469	1.1807e-06
5.04826	9.3282e-07	5.35468	1.1794e-06
5.05831	9.329e-07	5.36469	1.1861e-06
5.06826	9.333e-07	5.37472	1.188e-06
5.07831	9.3176e-07	5.38473	1.194e-06
5.08826	9.3394e-07	5.39468	1.1933e-06
5.09831	9.3318e-07	5.40475	1.1996e-06
5.10826	9.3536e-07	5.41468	1.2005e-06
5.11831	9.336e-07	5.42473	1.2085e-06
5.12826	9.3526e-07	5.43476	1.207e-06
5.13831	9.357e-07	5.44473	1.2149e-06
5.14826	9.337e-07	5.45472	1.2146e-06
5.15831	9.3422e-07	5.46473	1.2251e-06
5.16826	9.3316e-07	5.47468	1.222e-06
5.17831	9.3468e-07	5.48469	1.2307e-06
5.18826	9.3426e-07	5.49468	1.2304e-06
5.19831	9.3448e-07	5.50473	1.238e-06
5.2083	9.3546e-07	5.51472	1.2364e-06
5.21831	9.3568e-07	5.52473	1.2422e-06
5.2283	9.3496e-07	5.53468	1.2408e-06
5.23826	9.3504e-07	5.54473	1.2436e-06
5.24831	9.3526e-07	5.55472	1.2417e-06
5.25826	9.3682e-07	5.56469	1.2441e-06
5.26831	9.3548e-07	5.57468	1.2402e-06
5.27826	9.3636e-07	5.58473	1.2468e-06
5.28831	9.3562e-07	5.59472	1.2402e-06
5.29826	9.3512e-07	5.60469	1.245e-06
5.3083	9.3566e-07	5.61472	1.2394e-06
5.31825	9.3656e-07	5.62469	1.2445e-06
5.32826	9.3746e-07	5.63471	1.2399e-06
5.33826	9.3794e-07	5.64469	1.245e-06
5.34831	9.378e-07	5.65472	1.244e-06
5.35831	9.3524e-07	5.66473	1.2466e-06
5.36826	9.376e-07	5.67476	1.243e-06
5.3783	9.3634e-07	5.68476	1.2448e-06
5.3883	9.366e-07	5.69468	1.2406e-06
5.39826	9.3548e-07	5.70469	1.2428e-06
5.40831	9.3346e-07	5.71473	1.2415e-06
5.4183	9.3562e-07	5.72473	1.2452e-06
5.4283	9.3656e-07	5.73476	1.2412e-06
5.43826	9.3626e-07	5.74473	1.2427e-06
5.44831	9.3634e-07	5.75472	1.2401e-06
5.4583	9.3522e-07	5.76469	1.2446e-06
5.46826	9.3556e-07	5.77473	1.2403e-06
5.47831	9.3684e-07	5.78473	1.2457e-06
5.48826	9.3508e-07	5.79468	1.2409e-06
5.49831	9.3524e-07	5.80469	1.2467e-06
5.5083	9.367e-07	5.81468	1.2416e-06
5.51826	9.3628e-07	5.82469	1.2473e-06
5.5283	9.3518e-07	5.83476	1.2403e-06
5.53831	9.3546e-07	5.84469	1.2425e-06
5.54826	9.3674e-07	5.85473	1.2405e-06
5.55826	9.3602e-07	5.86472	1.2475e-06
5.5683	9.3668e-07	5.87468	1.2391e-06
5.5783	9.3528e-07	5.88469	1.2445e-06
5.58826	9.36576e-07	5.89473	1.2416e-06
5.59831	9.3572e-07	5.90473	1.246e-06
5.60831	9.3634e-07	5.91473	1.2407e-06
5.61826	9.3544e-07	5.92473	1.2455e-06
5.62826	9.3534e-07	5.93471	1.2443e-06
5.63831	9.3558e-07	5.94469	1.2461e-06
5.6483	9.3444e-07	5.95473	1.241e-06
5.65826	9.3432e-07	5.96469	1.2466e-06
5.66826	9.3496e-07	5.97472	1.2432e-06
5.67831	9.3548e-07	5.98473	1.2456e-06
5.68831	9.3522e-07	5.99472	1.2429e-06
5.69826	9.3592e-07	6.00475	1.2461e-06
5.70831	9.3536e-07	6.01476	1.2415e-06
5.71826	9.3422e-07	6.02476	1.2492e-06
5.72826	9.3554e-07	6.03468	1.242e-06
5.73831	9.3524e-07	6.04473	1.2486e-06
5.74831	9.3522e-07	6.05468	1.2433e-06
5.75826	9.351e-07	6.06469	1.2499e-06
5.76826	9.3546e-07	6.07472	1.243e-06
5.7783	9.3578e-07	6.08472	1.2479e-06
5.7785	9.31327e-07	6.09473	1.2436e-06
5.78825	9.31887e-07	6.10469	1.2475e-06
5.79825	9.30867e-07	6.11472	1.2429e-06
5.8083	9.32287e-07	6.12469	1.2469e-06
5.8183	9.32607e-07	6.13472	1.2445e-06
5.82829	9.32827e-07	6.14469	1.2505e-06
5.83825	9.32607e-07	6.15468	1.2442e-06
5.84829	9.33307e-07	6.16469	1.2506e-06
5.85825	9.32847e-07	6.17468	1.2441e-06
5.86825	9.32307e-07	6.18471	1.2475e-06
5.87829	9.33067e-07	6.19472	1.241e-06
5.8883	9.31147e-07	6.20473	1.2487e-06
5.89825	9.30847e-07	6.21472	1.241e-06
5.9083	9.31587e-07	6.22476	1.2461e-06
5.91829	9.32547e-07	6.23471	1.2429e-06
5.92825	9.32267e-07	6.24473	1.2495e-06
5.9383	9.31247e-07	6.25468	1.2427e-06
5.9483	9.32947e-07	6.26476	1.2456e-06
5.95825	9.32907e-07	6.27471	1.2436e-06
5.96829	9.32907e-07	6.28469	1.2485e-06
5.97829	9.33207e-07	6.29468	1.2435e-06
5.98825	9.34307e-07	6.30473	1.2506e-06
5.9983	9.34687e-07	6.31471	1.2449e-06
6.0083	9.33667e-07	6.32473	1.2492e-06
6.0183	9.34807e-07	6.33473	1.2452e-06
6.0283	9.32227e-07	6.34469	1.2475e-06
6.03825	9.33167e-07	6.35468	1.2435e-06
6.04825	9.35066e-07	6.36473	1.2473e-06
6.05825	9.33027e-07	6.37468	1.2456e-06
6.0683	9.33947e-07	6.38469	1.2503e-06
6.07825	9.33287e-07	6.39468	1.2438e-06
6.0883	9.32447e-07	6.40468	1.2511e-06
6.09825	9.33307e-07	6.41472	1.2493e-06
6.1083	9.33107e-07	6.42468	1.2521e-06
6.11825	9.32327e-07	6.43472	1.2462e-06
6.1283	9.33507e-07	6.44473	1.249e-06
6.13825	9.33487e-07	6.45476	1.244e-06
6.14825	9.32647e-07	6.46472	1.2498e-06
6.15825	9.32607e-07	6.47472	1.2437e-06
6.16825	9.33227e-07	6.48468	1.2502e-06
6.1783	9.34047e-07	6.49472	1.2484e-06
6.18825	9.34627e-07	6.50468	1.2501e-06
6.1983	9.34667e-07	6.51472	1.2452e-06
6.20829	9.33947e-07	6.52468	1.2524e-06
6.21825	9.34807e-07	6.53472	1.2449e-06
6.22825	9.33847e-07	6.54473	1.2552e-06
6.23825	9.33187e-07	6.55475	1.2503e-06
6.2483	9.32787e-07	6.56473	1.257e-06
6.25825	9.32727e-07	6.57472	1.2511e-06
6.2683	9.32807e-07	6.58472	1.2547e-06
6.27825	9.33207e-07	6.59473	1.2487e-06
6.2883	9.31667e-07	6.60473	1.2564e-06
6.29825	9.33847e-07	6.61476	1.2506e-06
6.3083	9.33087e-07	6.62476	1.2534e-06
6.31825	9.35266e-07	6.63472	1.249e-06
6.3283	9.33507e-07	6.64473	1.257e-06
6.33825	9.35166e-07	6.65472	1.251e-06
6.3483	9.35606e-07	6.66476	1.252e-06
6.35825	9.33607e-07	6.67475	1.2471e-06
6.3683	9.34127e-07	6.68468	1.2488e-06
6.37825	9.33067e-07	6.69472	1.2431e-06
6.3883	9.34587e-07	6.70473	1.2479e-06
6.39825	9.34167e-07	6.71472	1.2451e-06
6.4083	9.34387e-07	6.72472	1.2494e-06
6.41829	9.35366e-07	6.73472	1.2427e-06
6.4283	9.35586e-07	6.74473	1.2469e-06
6.43829	9.34867e-07	6.75471	1.2428e-06
6.44825	9.34946e-07	6.76468	1.2503e-06
6.4583	9.35166e-07	6.77472	1.2415e-06
6.46825	9.36726e-07	6.78473	1.2491e-06
6.4783	9.35386e-07	6.79472	1.244e-06
6.48825	9.36266e-07	6.80472	1.2493e-06
6.4983	9.35526e-07	6.81473	1.2427e-06
6.50825	9.35026e-07	6.82473	1.2496e-06
6.51829	9.35566e-07	6.83476	1.2434e-06
6.52824	9.36466e-07	6.84468	1.2518e-06
6.53825	9.37366e-07	6.85472	1.2452e-06
6.54825	9.37846e-07	6.86468	1.2487e-06
6.5583	9.37706e-07	6.87472	1.2467e-06
6.5683	9.35146e-07	6.88468	1.2514e-06
6.57825	9.37506e-07	6.89476	1.2468e-06
6.58829	9.37246e-07	6.90472	1.2511e-06
6.59829	9.35506e-07	6.91468	1.247e-06
6.60825	9.35386e-07	6.92468	1.2531e-06
6.6183	9.35366e-07	6.93472	1.2456e-06
6.62829	9.34526e-07	6.94472	1.2536e-06
6.63829	9.36466e-07	6.95472	1.2469e-06
6.64825	9.34166e-07	6.96468	1.2534e-06
6.6583	9.35246e-07	6.97472	1.2495e-06
6.66829	9.35126e-07	6.98468	1.2557e-06
6.67825	9.35466e-07	6.99472	1.2521e-06
6.6883	9.36746e-07	7.00472	1.254e-06
6.69825	9.34986e-07	7.01472	1.2496e-06
6.7083	9.34146e-07	7.02468	1.2562e-06
6.71829	9.34561e-07	7.03472	1.2499e-06
6.72825	9.35186e-07	7.04468	1.2551e-06
6.73829	9.35086e-07	7.05472	1.2469e-06
6.7483	9.35366e-07	7.06468	1.2523e-06
6.75825	9.34646e-07	7.07476	1.2491e-06
6.76825	9.35926e-07	7.08473	1.2535e-06
6.77829	9.35586e-07	7.09468	1.2477e-06
6.78829	9.33186e-07	7.10476	1.2539e-06
6.79825	9.33666e-07	7.11472	1.2462e-06
6.8083	9.35626e-07	7.12468	1.2556e-06
6.8183	9.34246e-07	7.13468	1.2503e-06
6.82825	9.35346e-07	7.14472	1.2561e-06
6.83825	9.35246e-07	7.15472	1.2481e-06
6.8483	9.35486e-07	7.16468	1.2539e-06
6.85829	9.34347e-07	7.17472	1.2488e-06
6.86825	9.34227e-07	7.18468	1.2534e-06
6.87825	9.34867e-07	7.19472	1.2466e-06
6.8883	9.35386e-07	7.20473	1.2535e-06
6.8983	9.35126e-07	7.21473	1.2491e-06
6.90825	9.35826e-07	7.22476	1.2508e-06
6.9183	9.35266e-07	7.23472	1.2498e-06
6.92825	9.34127e-07	7.24473	1.2558e-06
6.93825	9.35446e-07	7.25471	1.2467e-06
6.9483	9.35146e-07	7.26468	1.2551e-06
6.9583	9.35126e-07	7.27468	1.2489e-06
6.96825	9.35006e-07	7.28468	1.2536e-06
6.97825	9.35366e-07	7.29472	1.2512e-06
6.98829	9.35686e-07	7.30473	1.2579e-06
6.98835	9.31141e-07	7.31476	1.2504e-06
6.99824	9.317e-07	7.32473	1.2551e-06
7.00824	9.30681e-07	7.33468	1.2502e-06
7.01829	9.321e-07	7.34468	1.2534e-06
7.02829	9.3242e-07	7.35472	1.2482e-06
7.03828	9.3264e-07	7.36473	1.2544e-06
7.04824	9.3242e-07	7.37468	1.2492e-06
7.05828	9.3312e-07	7.38473	1.2561e-06
7.06824	9.3266e-07	7.39471	1.2503e-06
7.07824	9.3212e-07	7.40472	1.2551e-06
7.08828	9.3288e-07	7.41473	1.2466e-06
7.09829	9.30961e-07	7.42473	1.2536e-06
7.10824	9.30661e-07	7.43473	1.2449e-06
7.11829	9.31401e-07	7.44473	1.2506e-06
7.12828	9.3236e-07	7.45472	1.2478e-06
7.13824	9.3208e-07	7.46473	1.2527e-06
7.14829	9.31061e-07	7.47475	1.2449e-06
7.15829	9.3276e-07	7.48468	1.2527e-06
7.16824	9.3272e-07	7.49472	1.2471e-06
7.17828	9.3272e-07	7.50468	1.2538e-06
7.18828	9.3302e-07	7.51471	1.2456e-06
7.19824	9.3412e-07	7.52476	1.2525e-06
7.20829	9.345e-07	7.53483	1.2478e-06
7.21829	9.3348e-07	7.54468	1.2554e-06
7.22829	9.3462e-07	7.55472	1.2478e-06
7.23829	9.3204e-07	7.56468	1.2544e-06
7.24824	9.3298e-07	7.57472	1.2473e-06
7.25824	9.34879e-07	7.58468	1.2554e-06
7.26824	9.3284e-07	7.59472	1.2504e-06
7.27829	9.3376e-07	7.60473	1.2559e-06
7.28824	9.331e-07	7.61468	1.2519e-06
7.29829	9.3226e-07	7.62472	1.2562e-06
7.30824	9.3312e-07	7.63468	1.251e-06
7.31829	9.3292e-07	7.64472	1.2551e-06
7.32824	9.3214e-07	7.65473	1.2492e-06
7.33829	9.3332e-07	7.66468	1.2568e-06
7.34824	9.333e-07	7.67472	1.249e-06
7.35824	9.3246e-07	7.68468	1.2566e-06
7.36824	9.3242e-07	7.69471	1.2491e-06
7.37824	9.3304e-07	7.70476	1.2578e-06
7.38829	9.3386e-07	7.71468	1.2511e-06
7.39824	9.3444e-07	7.72468	1.258e-06
7.40829	9.3448e-07	7.73475	1.2513e-06
7.41828	9.3376e-07	7.74473	1.2577e-06
7.42824	9.3462e-07	7.75472	1.2489e-06
7.43824	9.3366e-07	7.76476	1.2571e-06
7.44824	9.33e-07	7.77472	1.2491e-06
7.45829	9.326e-07	7.78472	1.2575e-06
7.46824	9.3254e-07	7.79468	1.2509e-06
7.47829	9.3262e-07	7.80476	1.2528e-06
7.48824	9.3302e-07	7.81468	1.2488e-06
7.49829	9.3148e-07	7.82475	1.2567e-06
7.50824	9.3366e-07	7.83472	1.2469e-06
7.51829	9.329e-07	7.84472	1.2541e-06
7.52824	9.35079e-07	7.85473	1.2511e-06
7.53829	9.3332e-07	7.86472	1.2574e-06
7.54824	9.34979e-07	7.87472	1.2489e-06
7.55829	9.35419e-07	7.88468	1.2569e-06
7.56824	9.3342e-07	7.89472	1.2509e-06
7.57829	9.3394e-07	7.90472	1.2572e-06
7.58824	9.3288e-07	7.91472	1.2501e-06
7.59829	9.344e-07	7.92468	1.2577e-06
7.60824	9.3398e-07	7.93468	1.2505e-06
7.61829	9.342e-07	7.94471	1.2562e-06
7.62828	9.35179e-07	7.95468	1.2485e-06
7.63829	9.35399e-07	7.96475	1.256e-06
7.64828	9.3468e-07	7.97471	1.2506e-06
7.65824	9.3476e-07	7.98468	1.2572e-06
7.66829	9.34979e-07	7.99468	1.2484e-06
7.67824	9.36539e-07	8.00473	1.2565e-06
7.68829	9.35199e-07	8.01472	1.2509e-06
7.69824	9.36079e-07	8.02468	1.2536e-06
7.70829	9.35339e-07	8.03468	1.2479e-06
7.71824	9.34839e-07	8.04468	1.254e-06
7.72828	9.35379e-07	8.05472	1.2508e-06
7.73823	9.36279e-07	8.06468	1.2563e-06
7.74824	9.37179e-07	8.07468	1.2503e-06
7.75824	9.37659e-07	8.08468	1.2614e-06
7.76829	9.37519e-07	8.09472	1.2507e-06
7.77829	9.35958e-07	8.10472	1.2591e-06
7.78824	9.36319e-07	8.11476	1.251e-06
7.79828	9.34059e-07	8.12468	1.2544e-06
7.80828	9.35318e-07	8.13475	1.2484e-06
7.81824	9.35198e-07	8.14468	1.2562e-06
7.82829	9.36178e-07	8.15475	1.2505e-06
7.83828	9.36338e-07	8.16476	1.2592e-06
7.84828	9.35278e-07	8.17472	1.2516e-06
7.85824	9.36978e-07	8.18472	1.2576e-06
7.86829	9.35058e-07	8.19476	1.2496e-06
7.87828	9.35938e-07	8.20473	1.2572e-06
7.88824	9.34278e-07	8.21468	1.2518e-06
7.89829	9.35558e-07	8.22468	1.2596e-06
7.90824	9.36798e-07	8.23472	1.2515e-06
7.91829	9.34958e-07	8.24472	1.2574e-06
7.92828	9.36418e-07	8.25468	1.2519e-06
7.93824	9.35998e-07	8.26472	1.2585e-06
7.94828	9.35898e-07	8.27472	1.2513e-06
7.95829	9.34178e-07	8.28472	1.2585e-06
7.96824	9.33458e-07	8.29468	1.2529e-06
7.97824	9.36738e-07	8.30468	1.2624e-06
7.98828	9.32398e-07	8.31472	1.2554e-06
7.99828	9.35998e-07	8.32468	1.2601e-06
8.00824	9.35478e-07	8.33472	1.2564e-06
8.01829	9.36438e-07	8.34472	1.2601e-06
8.02829	9.35058e-07	8.35472	1.2565e-06
8.03824	9.35159e-07	8.36472	1.2635e-06
8.04824	9.35059e-07	8.37468	1.2551e-06
8.05829	9.35299e-07	8.38476	1.2606e-06
8.06828	9.3416e-07	8.39468	1.253e-06
8.07824	9.3404e-07	8.40476	1.2584e-06
8.08824	9.3468e-07	8.41472	1.2528e-06
8.09829	9.35199e-07	8.42468	1.2627e-06
8.10829	9.34939e-07	8.43472	1.2563e-06
8.11824	9.35639e-07	8.44476	1.2634e-06
8.12829	9.35079e-07	8.45472	1.2567e-06
8.13824	9.3394e-07	8.46468	1.2615e-06
8.14824	9.35259e-07	8.47475	1.2536e-06
8.15829	9.34959e-07	8.48473	1.2611e-06
8.16829	9.34939e-07	8.49472	1.2549e-06
8.17824	9.34819e-07	8.50468	1.2611e-06
8.18824	9.35179e-07	8.51468	1.2529e-06
8.19828	9.35499e-07	8.52473	1.2638e-06
8.1983	9.30861e-07	8.53468	1.2558e-06
8.20823	9.31421e-07	8.54475	1.2604e-06
8.21823	9.30402e-07	8.55473	1.2526e-06
8.22828	9.31821e-07	8.56472	1.2607e-06
8.23828	9.3214e-07	8.57468	1.2519e-06
8.24827	9.3236e-07	8.58472	1.2605e-06
8.25823	9.3214e-07	8.59472	1.2557e-06
8.26827	9.3284e-07	8.60472	1.2608e-06
8.27823	9.3238e-07	8.61468	1.2544e-06
8.28823	9.31841e-07	8.62472	1.263e-06
8.29827	9.326e-07	8.63472	1.2541e-06
8.30828	9.30681e-07	8.64468	1.2629e-06
8.31823	9.30382e-07	8.65471	1.2521e-06
8.32828	9.31121e-07	8.66468	1.2591e-06
8.33827	9.32081e-07	8.67475	1.2549e-06
8.34823	9.31801e-07	8.68468	1.2634e-06
8.35828	9.30781e-07	8.69472	1.2571e-06
8.36828	9.3248e-07	8.70472	1.2626e-06
8.37823	9.3244e-07	8.71472	1.2568e-06
8.38827	9.3244e-07	8.72472	1.2642e-06
8.39827	9.3274e-07	8.73468	1.2549e-06
8.40823	9.33839e-07	8.74476	1.2614e-06
8.41828	9.34219e-07	8.75472	1.2578e-06
8.42828	9.332e-07	8.76472	1.2638e-06
8.43828	9.34339e-07	8.77472	1.2572e-06
8.44828	9.31761e-07	8.78472	1.2625e-06
8.45823	9.327e-07	8.79472	1.2578e-06
8.46823	9.34599e-07	8.80475	1.2643e-06
8.47823	9.3256e-07	8.81475	1.2562e-06
8.48828	9.3348e-07	8.82468	1.2635e-06
8.49823	9.3282e-07	8.83472	1.2559e-06
8.50828	9.31981e-07	8.84472	1.2637e-06
8.51823	9.3284e-07	8.85468	1.2549e-06
8.52828	9.3264e-07	8.86472	1.2654e-06
8.53823	9.31861e-07	8.87472	1.2568e-06
8.54828	9.3304e-07	8.88472	1.2645e-06
8.55823	9.3302e-07	8.89471	1.2584e-06
8.56823	9.3218e-07	8.90473	1.2656e-06
8.57823	9.3214e-07	8.91468	1.2548e-06
8.58823	9.3276e-07	8.92471	1.2614e-06
8.59828	9.3358e-07	8.93468	1.2528e-06
8.60823	9.34159e-07	8.94473	1.2608e-06
8.61828	9.34199e-07	8.95468	1.2559e-06
8.62827	9.3348e-07	8.96472	1.2604e-06
8.63823	9.34339e-07	8.97472	1.2542e-06
8.64823	9.3338e-07	8.98468	1.2626e-06
8.65823	9.3272e-07	8.99475	1.2532e-06
8.66828	9.3232e-07	9.00469	1.2598e-06
8.67823	9.3226e-07	9.01468	1.2541e-06
8.68828	9.3234e-07	9.02468	1.2615e-06
8.69823	9.3274e-07	9.03472	1.2507e-06
8.70828	9.31201e-07	9.04472	1.2629e-06
8.71823	9.3338e-07	9.05472	1.2532e-06
8.72828	9.3262e-07	9.06472	1.2635e-06
8.73823	9.34799e-07	9.07472	1.2545e-06
8.74828	9.3304e-07	9.08468	1.262e-06
8.75823	9.34699e-07	9.09472	1.256e-06
8.76828	9.35139e-07	9.10468	1.2644e-06
8.77823	9.3314e-07	9.11472	1.2565e-06
8.78828	9.3366e-07	9.12468	1.2612e-06
8.79823	9.326e-07	9.13472	1.251e-06
8.80828	9.34119e-07	9.14468	1.2615e-06
8.81823	9.337e-07	9.15472	1.2549e-06
8.82828	9.33919e-07	9.16472	1.2644e-06
8.83827	9.34899e-07	9.17468	1.2523e-06
8.84828	9.35119e-07	9.18476	1.2625e-06
8.85827	9.34399e-07	9.19468	1.2557e-06
8.86823	9.34479e-07	9.20472	1.2627e-06
8.87828	9.34699e-07	9.21472	1.2542e-06
8.88823	9.36258e-07	9.22476	1.2633e-06
8.89828	9.34919e-07	9.23471	1.2541e-06
8.90823	9.35798e-07	9.24471	1.2641e-06
8.91828	9.35059e-07	9.25472	1.2534e-06
8.92823	9.34559e-07	9.26468	1.2641e-06
8.93827	9.35099e-07	9.27476	1.2542e-06
8.94822	9.35998e-07	9.28468	1.2633e-06
8.95823	9.36898e-07	9.29472	1.2548e-06
8.96823	9.37377e-07	9.30475	1.259e-06
8.97828	9.35237e-07	9.31472	1.2566e-06
8.98828	9.36676e-07	9.32473	1.2634e-06
8.99823	9.35038e-07	9.33472	1.256e-06
9.00827	9.36778e-07	9.34472	1.2639e-06
9.01827	9.36037e-07	9.35472	1.2551e-06
9.02823	9.35916e-07	9.36472	1.2664e-06
9.03828	9.36897e-07	9.37472	1.2568e-06
9.04827	9.34057e-07	9.38468	1.2635e-06
9.05827	9.35997e-07	9.39476	1.2555e-06
9.06823	9.34697e-07	9.40472	1.2671e-06
9.07828	9.36776e-07	9.41468	1.2576e-06
9.08827	9.35657e-07	9.42472	1.2673e-06
9.09823	9.36996e-07	9.43472	1.2566e-06
9.10828	9.34276e-07	9.44473	1.2667e-06
9.11823	9.35517e-07	9.45475	1.2577e-06
9.12828	9.36676e-07	9.46468	1.2682e-06
9.13827	9.34137e-07	9.47476	1.257e-06
9.14823	9.34717e-07	9.48473	1.2657e-06
9.15827	9.35616e-07	9.49472	1.2577e-06
9.16828	9.35896e-07	9.50471	1.265e-06
9.17823	9.36177e-07	9.51472	1.2563e-06
9.18823	9.36455e-07	9.52473	1.2662e-06
9.19827	9.35116e-07	9.53472	1.2581e-06
9.20827	9.35717e-07	9.54472	1.2642e-06
9.21823	9.35196e-07	9.55468	1.2553e-06
9.22828	9.35157e-07	9.56468	1.267e-06
9.23828	9.36776e-07	9.57472	1.2571e-06
9.24823	9.34879e-07	9.58472	1.2652e-06
9.25823	9.34779e-07	9.59472	1.2545e-06
9.26828	9.35019e-07	9.60475	1.2633e-06
9.27827	9.33879e-07	9.61472	1.257e-06
9.28823	9.3376e-07	9.62472	1.2655e-06
9.29823	9.34399e-07	9.63468	1.2561e-06
9.30828	9.34919e-07	9.64468	1.2651e-06
9.31828	9.34659e-07	9.65472	1.2557e-06
9.32823	9.35359e-07	9.66476	1.2621e-06
9.33828	9.34799e-07	9.67468	1.2537e-06
9.34823	9.3366e-07	9.68468	1.2649e-06
9.35823	9.34979e-07	9.69471	1.257e-06
9.36828	9.34679e-07	9.70468	1.2631e-06
9.37828	9.34659e-07	9.71472	1.2577e-06
9.38823	9.34539e-07	9.72471	1.2658e-06
9.39823	9.34899e-07	9.73472	1.2578e-06
9.40827	9.35219e-07	9.74475	1.2659e-06
9.41823	9.35423e-07	9.75472	1.2574e-06
9.42828	9.36582e-07	9.76472	1.2696e-06
9.43827	9.34043e-07	9.77468	1.2562e-06
9.44823	9.32623e-07	9.78473	1.2639e-06
9.45827	9.35522e-07	9.79468	1.2568e-06
9.46828	9.36803e-07	9.80472	1.2688e-06
9.47823	9.35083e-07	9.81476	1.2554e-06
9.48823	9.36361e-07	9.82468	1.2669e-06
9.49827	9.35022e-07	9.83475	1.2575e-06
9.50827	9.34623e-07	9.84468	1.2687e-06
9.51823	9.36102e-07	9.85476	1.2604e-06
9.52828	9.35063e-07	9.86468	1.2684e-06
9.53828	9.34683e-07	9.87468	1.2592e-06
9.54823	9.34785e-07	9.88472	1.2661e-06
9.55823	9.34685e-07	9.89472	1.2584e-06
9.56828	9.34925e-07	9.90468	1.2666e-06
9.57827	9.33786e-07	9.91475	1.2572e-06
9.58823	9.33666e-07	9.92472	1.2668e-06
9.59823	9.34306e-07	9.93468	1.2603e-06
9.60828	9.34825e-07	9.94473	1.265e-06
9.61828	9.34566e-07	9.95476	1.257e-06
9.62823	9.35265e-07	9.96472	1.2681e-06
9.63828	9.34705e-07	9.97475	1.5131e-06
9.64823	9.33566e-07	10.0125	-2.32e-09
9.65823	9.34885e-07	10.0247	4.9384e-09
9.66828	9.34585e-07	10.0347	-7.04e-11
9.67828	9.34566e-07	10.0447	5.3973e-09
9.68823	9.34446e-07	10.0577	3.5114e-09
9.69823	9.34805e-07	10.0647	5.7304e-09
9.70827	9.35125e-07	10.0777	3.8301e-09
9.70828	9.34732e-07	10.0847	6.0561e-09
9.71828	9.34472e-07	10.0963	3.1923e-09
9.72823	9.35171e-07	10.1047	6.3207e-09
9.73828	9.34612e-07	10.1163	3.4291e-09
9.74823	9.33473e-07	10.1247	6.5935e-09
9.75823	9.34792e-07	10.1363	3.6867e-09
9.76828	9.34492e-07	10.1447	6.9226e-09
9.77828	9.34472e-07	10.1564	3.9278e-09
9.78823	9.34352e-07	10.1647	7.1534e-09
9.79823	9.34712e-07	10.1763	4.1773e-09
9.80827	9.35032e-07	10.1847	7.3642e-09
9.80828	9.34722e-07	10.1964	4.4023e-09
9.81828	9.34463e-07	10.2047	7.5771e-09
9.82823	9.35162e-07	10.2147	2.2549e-09
9.83828	9.34603e-07	10.2247	7.7894e-09
9.84823	9.33464e-07	10.2348	2.5131e-09
9.85823	9.34782e-07	10.2448	7.8918e-09
9.86828	9.34483e-07	10.2547	2.5617e-09
9.87828	9.34463e-07	10.2647	8.109e-09
9.88823	9.34343e-07	10.2747	2.7912e-09
9.89823	9.34703e-07	10.2847	8.3017e-09
9.90827	9.35022e-07	10.2947	3.0143e-09
9.99363	1e-06	10.3047	8.5846e-09
9.99831	1.1e-06	10.3147	3.1953e-09
10.0142	2.29084e-08	10.3247	8.6324e-09
10.0283	2.99632e-08	10.3348	3.3449e-09
10.0283	1.59948e-08	10.3447	8.8238e-09
10.0422	2.01425e-08	10.3548	3.5415e-09
10.0523	2.20977e-08	10.3647	9.0083e-09
10.0623	2.36208e-08	10.3748	3.6331e-09
10.0722	2.49435e-08	10.3847	9.088e-09
10.0823	2.60799e-08	10.3948	3.8224e-09
10.0923	2.71619e-08	10.4047	9.2542e-09
10.1022	2.81285e-08	10.4147	3.8644e-09
10.1123	2.89603e-08	10.4247	9.448e-09
10.1223	2.97463e-08	10.4347	4.0374e-09
10.1323	3.02853e-08	10.4619	9.7122e-09
10.1423	3.11777e-08	10.4817	1.0253e-08
10.1523	3.15393e-08	10.5017	1.02676e-08
10.1623	3.20939e-08	10.5218	1.03998e-08
10.1723	3.25741e-08	10.5417	1.0653e-08
10.1823	3.31023e-08	10.5617	1.075e-08
10.1923	3.36384e-08	10.5817	1.0829e-08
10.2023	3.41379e-08	10.6017	1.08792e-08
10.2123	3.46362e-08	10.6217	1.1032e-08
10.2223	3.52464e-08	10.6404	1.25662e-08
10.2322	3.57399e-08	10.6603	1.27852e-08
10.2423	3.59615e-08	10.6804	1.2897e-08
10.2523	3.63137e-08	10.7004	1.29706e-08
10.2623	3.67215e-08	10.7204	1.31278e-08
10.2723	3.71571e-08	10.7404	1.32284e-08
10.2823	3.74422e-08	10.7604	1.3283e-08
10.2922	3.77964e-08	10.7791	1.30686e-08
10.3023	3.80768e-08	10.7977	1.2377e-08
10.3123	3.83886e-08	10.8048	8.2996e-09
10.3223	3.86838e-08	10.8177	1.25276e-08
10.3323	3.88718e-08	10.8247	8.4672e-09
10.3423	3.93591e-08	10.8377	1.25724e-08
10.3523	3.95049e-08	10.8447	8.5602e-09
10.3623	3.97277e-08	10.8577	1.26834e-08
10.3723	4.00008e-08	10.8647	8.6552e-09
10.3823	4.02442e-08	10.8777	1.28266e-08
10.3923	4.06662e-08	10.8848	8.694e-09
10.4023	4.09303e-08	10.8977	1.29e-08
10.4123	4.12044e-08	10.9047	8.825e-09
10.4223	4.15597e-08	10.9177	1.29144e-08
10.4323	4.17685e-08	10.9247	9.0012e-09
10.4423	4.208e-08	10.9363	1.13186e-08
10.4523	4.20961e-08	10.9447	9.1822e-09
10.4623	4.23263e-08	10.9563	1.152e-08
10.4723	4.27942e-08	10.9647	9.309e-09
10.4823	4.29559e-08	10.9763	1.15526e-08
10.4923	4.32126e-08	10.9847	9.3734e-09
10.5023	4.32544e-08	10.9963	1.17328e-08
10.5122	4.3444e-08	11.0047	9.491e-09
10.5223	4.36136e-08	11.0164	1.188e-08
10.5323	4.37761e-08	11.0248	9.4752e-09
10.5423	4.39897e-08	11.0363	1.18856e-08
10.5523	4.4246e-08	11.0447	9.6586e-09
10.5622	4.4475e-08	11.0563	1.19576e-08
10.5723	4.45413e-08	11.0647	9.7478e-09
10.5822	4.47477e-08	11.0764	1.2151e-08
10.5923	4.49203e-08	11.0847	9.8852e-09
10.6022	4.52164e-08	11.0963	1.21416e-08
10.6123	4.55063e-08	11.1047	9.9532e-09
10.6223	4.56172e-08	11.1164	1.2325e-08
10.6322	4.59057e-08	11.1247	1.00386e-08
10.6423	4.58574e-08	11.1363	1.23152e-08
10.6523	4.61167e-08	11.1447	1.01054e-08
10.6623	4.608e-08	11.1563	1.24644e-08
10.6723	4.64072e-08	11.1647	1.022e-08
10.6823	4.66518e-08	11.1763	1.25254e-08
10.6923	4.6802e-08	11.1847	1.03766e-08
10.7023	4.7073e-08	11.1963	1.26648e-08
10.7123	4.73517e-08	11.2047	1.05438e-08
10.7222	4.74674e-08	11.2163	1.27698e-08
10.7323	4.7647e-08	11.2247	1.05302e-08
10.7422	4.7874e-08	11.2363	1.28358e-08
10.7523	4.80318e-08	11.2447	1.07462e-08
10.7622	4.81979e-08	11.2563	1.29546e-08
10.7722	4.81867e-08	11.2647	1.07312e-08
10.7823	4.82156e-08	11.2763	1.29638e-08
10.7923	4.82604e-08	11.2847	1.09028e-08
10.8023	4.84056e-08	11.2963	1.30614e-08
10.8123	4.86476e-08	11.3047	1.09234e-08
10.8222	4.87911e-08	11.3164	1.32692e-08
10.8323	4.89883e-08	11.3247	1.10382e-08
10.8423	4.90954e-08	11.3363	1.32308e-08
10.8523	4.93101e-08	11.3447	1.12002e-08
10.8622	4.93585e-08	11.3563	1.33802e-08
10.8722	4.94488e-08	11.3647	1.12086e-08
10.8823	4.95907e-08	11.3763	1.34056e-08
10.8923	4.97087e-08	11.3847	1.12636e-08
10.9023	4.99361e-08	11.3963	1.35192e-08
10.9122	5.00298e-08	11.4047	1.13896e-08
10.9223	5.0053e-08	11.4163	1.35856e-08
10.9323	5.02838e-08	11.4247	1.14524e-08
10.9423	5.04928e-08	11.4363	1.36082e-08
10.9523	5.05321e-08	11.4447	1.149e-08
10.9623	5.07881e-08	11.4563	1.36738e-08
10.9723	5.09287e-08	11.4648	1.1551e-08
10.9822	5.10942e-08	11.4764	1.39354e-08
10.9923	5.10654e-08	11.4848	1.16134e-08
11.0023	5.13039e-08	11.4963	1.3914e-08
11.0122	5.13507e-08	11.5047	1.18742e-08
11.0223	5.1626e-08	11.5163	1.39852e-08
11.0323	5.17991e-08	11.5248	1.18194e-08
11.0422	5.17751e-08	11.5363	1.40698e-08
11.0523	5.19685e-08	11.5447	1.19448e-08
11.0623	5.19669e-08	11.5563	1.41624e-08
11.0722	5.23271e-08	11.5647	1.20528e-08
11.0822	5.24508e-08	11.5763	1.42262e-08
11.0922	5.24544e-08	11.5847	1.21486e-08
11.1022	5.26106e-08	11.5947	1.32662e-08
11.1123	5.27521e-08	11.6047	1.2196e-08
11.1223	5.26952e-08	11.6164	1.44754e-08
11.1323	5.28404e-08	11.6247	1.23122e-08
11.1423	5.31395e-08	11.6363	1.44194e-08
11.1523	5.30734e-08	11.6447	1.23782e-08
11.1623	5.32086e-08	11.6547	1.34442e-08
11.1722	5.33807e-08	11.6647	1.24304e-08
11.1822	5.36606e-08	11.6747	1.34922e-08
11.1922	5.3896e-08	11.6847	1.25158e-08
11.2022	5.38324e-08	11.6947	1.35604e-08
11.2122	5.39949e-08	11.7047	1.26822e-08
11.2223	5.40348e-08	11.7147	1.3691e-08
11.2323	5.42312e-08	11.7247	1.26828e-08
11.2423	5.43203e-08	11.7347	1.38018e-08
11.2523	5.45085e-08	11.7447	1.28094e-08
11.2623	5.46404e-08	11.7547	1.38832e-08
11.2722	5.47591e-08	11.7647	1.28606e-08
11.2822	5.50027e-08	11.7747	1.3998e-08
11.2923	5.51523e-08	11.7847	1.29742e-08
11.3023	5.51213e-08	11.7947	1.40686e-08
11.3123	5.52642e-08	11.8047	1.30218e-08
11.3223	5.54204e-08	11.8147	1.40996e-08
11.3322	5.55119e-08	11.8247	1.30898e-08
11.3423	5.5623e-08	11.8348	1.41798e-08
11.3523	5.55523e-08	11.8447	1.31572e-08
11.3623	5.57267e-08	11.8548	1.43108e-08
11.3723	5.59925e-08	11.8648	1.32784e-08
11.3822	5.6052e-08	11.8747	1.427e-08
11.3923	5.59699e-08	11.8847	1.33896e-08
11.4023	5.61673e-08	11.8947	1.4379e-08
11.4123	5.62632e-08	11.9047	1.334e-08
11.4222	5.64126e-08	11.9147	1.43828e-08
11.4323	5.64704e-08	11.9247	1.34416e-08
11.4423	5.64814e-08	11.9347	1.43578e-08
11.4522	5.67501e-08	11.9447	1.34566e-08
11.4622	5.68055e-08	11.9547	1.45522e-08
11.4722	5.68912e-08	11.9647	1.36772e-08
11.4823	5.70152e-08	11.9747	1.46108e-08
11.4923	5.71359e-08	11.9847	1.36298e-08
11.5023	5.73997e-08	11.9947	1.47114e-08
11.5123	5.7433e-08	12.0047	1.3879e-08
11.5222	5.74348e-08	12.0147	1.47058e-08
11.5323	5.74924e-08	12.0247	1.38824e-08
11.5422	5.75801e-08	12.0347	1.49122e-08
11.5523	5.7621e-08	12.0448	1.3907e-08
11.5623	5.78814e-08	12.0548	1.49758e-08
11.5722	5.78168e-08	12.0647	1.3986e-08
11.5822	5.79391e-08	12.0747	1.4974e-08
11.5923	5.80418e-08	12.0847	1.40098e-08
11.6023	5.79841e-08	12.0948	1.50356e-08
11.6123	5.81955e-08	12.1047	1.40552e-08
11.6223	5.81575e-08	12.1147	1.49564e-08
11.6323	5.84606e-08	12.1247	1.4152e-08
11.6422	5.86268e-08	12.1347	1.509e-08
11.6523	5.85615e-08	12.1447	1.42262e-08
11.6622	5.88204e-08	12.1547	1.52066e-08
11.6723	5.86748e-08	12.1647	1.43686e-08
11.6823	5.89273e-08	12.1747	1.52646e-08
11.6923	5.89405e-08	12.1847	1.43584e-08
11.7023	5.9064e-08	12.1947	1.52242e-08
11.7123	5.91157e-08	12.2047	1.43418e-08
11.7222	5.91941e-08	12.2147	1.53332e-08
11.7322	5.93667e-08	12.2247	1.45016e-08
11.7423	5.9288e-08	12.2347	1.53826e-08
11.7522	5.94826e-08	12.2447	1.46358e-08
11.7623	5.94244e-08	12.2547	1.56572e-08
11.7723	5.95913e-08	12.2647	1.46808e-08
11.7823	5.98456e-08	12.2747	1.5665e-08
11.7923	5.98184e-08	12.2847	1.48484e-08
11.8022	6.00412e-08	12.2947	1.56742e-08
11.8122	6.01303e-08	12.3047	1.48936e-08
11.8222	6.03153e-08	12.3147	1.58112e-08
11.8323	6.04015e-08	12.3247	1.49208e-08
11.8423	6.05601e-08	12.3347	1.57994e-08
11.8426	5.91151e-08	12.3447	1.50532e-08
11.8565	5.91935e-08	12.3547	1.60008e-08
11.8666	5.93661e-08	12.3647	1.50022e-08
11.8766	5.92874e-08	12.3747	1.59092e-08
11.8865	5.9482e-08	12.3847	1.50814e-08
11.8966	5.94238e-08	12.3947	1.60292e-08
11.9066	5.95907e-08	12.4047	1.51234e-08
11.9165	5.9845e-08	12.4147	1.61098e-08
11.9266	5.98178e-08	12.4247	1.52878e-08
11.9366	6.00406e-08	12.4347	1.6225e-08
11.9466	6.01297e-08	12.4447	1.5343e-08
11.9566	6.03147e-08	12.4547	1.6206e-08
11.9666	6.04009e-08	12.4647	1.54034e-08
11.9766	6.05595e-08	12.4747	1.63118e-08
11.9866	5.91742e-08	12.4847	1.5499e-08
11.9966	5.92527e-08	12.4947	1.6364e-08
12.0066	5.94255e-08	12.5047	1.55752e-08
12.0166	5.93467e-08	12.5147	1.64528e-08
12.0266	5.95415e-08	12.5247	1.55678e-08
12.0366	5.94832e-08	12.5347	1.65358e-08
12.0465	5.96503e-08	12.5447	1.5765e-08
12.0566	5.99048e-08	12.5547	1.66238e-08
12.0666	5.98776e-08	12.5647	1.57736e-08
12.0766	6.01006e-08	12.5748	1.67194e-08
12.0866	6.01898e-08	12.5847	1.58172e-08
12.0966	6.0375e-08	12.5947	1.67052e-08
12.1065	6.04613e-08	12.6047	1.59114e-08
12.1166	6.06201e-08	12.6147	1.6724e-08
12.1266	5.91742e-08	12.6247	1.59544e-08
12.1366	5.92527e-08	12.6347	1.682e-08
12.1466	5.94255e-08	12.6447	1.60644e-08
12.1566	5.93467e-08	12.6547	1.684e-08
12.1666	5.95415e-08	12.6647	1.60508e-08
12.1766	5.94832e-08	12.6748	1.70176e-08
12.1866	5.96503e-08	12.6847	1.61576e-08
12.1966	5.99048e-08	12.6947	1.70132e-08
12.2066	5.98776e-08	12.7047	1.62548e-08
12.2166	6.01006e-08	12.7147	1.71178e-08
12.2266	6.01898e-08	12.7247	1.63204e-08
12.2366	6.0375e-08	12.7347	1.71144e-08
12.2466	6.04613e-08	12.7447	1.63926e-08
12.2566	6.06201e-08	12.7547	1.72386e-08
12.2666	5.94704e-08	12.7647	1.6448e-08
12.2766	5.95494e-08	12.7747	1.72664e-08
12.2866	5.9723e-08	12.7847	1.65182e-08
12.2966	5.96438e-08	12.7947	1.73698e-08
12.3066	5.98396e-08	12.8047	1.6622e-08
12.3166	5.9781e-08	12.8147	1.74462e-08
12.3265	5.99489e-08	12.8247	1.6605e-08
12.3366	6.02047e-08	12.8347	1.75524e-08
12.3466	6.01773e-08	12.8447	1.67354e-08
12.3566	6.04015e-08	12.8547	1.7619e-08
12.3666	6.04911e-08	12.8647	1.68754e-08
12.3765	6.06772e-08	12.8747	1.7652e-08
12.3866	6.0764e-08	12.8847	1.68438e-08
12.3965	6.09235e-08	12.8947	1.77998e-08
12.4066	5.97083e-08	12.9047	1.69412e-08
12.4165	5.97876e-08	12.9147	1.77764e-08
12.4266	5.99619e-08	12.9247	1.7009e-08
12.4366	5.98824e-08	12.9347	1.77972e-08
12.4465	6.00789e-08	12.9447	1.7022e-08
12.4566	6.00201e-08	12.9547	1.79572e-08
12.4666	6.01887e-08	12.9647	1.7136e-08
12.4766	6.04455e-08	12.9747	1.80036e-08
12.4866	6.0418e-08	12.9847	1.71532e-08
12.4966	6.06431e-08	12.9947	1.7978e-08
12.5066	6.07331e-08	13.0047	1.73006e-08
12.5166	6.09199e-08	13.0147	1.81382e-08
12.5266	6.10071e-08	13.0247	1.73044e-08
12.5365	6.11672e-08	13.0347	1.82056e-08
12.5466	5.91112e-08	13.0447	1.74046e-08
12.5565	5.91897e-08	13.0548	1.83682e-08
12.5666	5.93622e-08	13.0647	1.74658e-08
12.5765	5.92836e-08	13.0747	1.83732e-08
12.5865	5.94781e-08	13.0847	1.75494e-08
12.5966	5.94199e-08	13.0947	1.84844e-08
12.6066	5.95868e-08	13.1047	1.77042e-08
12.6166	5.98411e-08	13.1147	1.85498e-08
12.6266	5.98139e-08	13.1247	1.78426e-08
12.6365	6.00367e-08	13.1347	1.85634e-08
12.6466	6.01257e-08	13.1447	1.77442e-08
12.6566	6.03107e-08	13.1547	1.8565e-08
12.6666	6.0397e-08	13.1647	1.78102e-08
12.6765	6.05555e-08	13.1747	1.87128e-08
12.6865	5.86602e-08	13.1847	1.78136e-08
12.6966	5.88312e-08	13.1947	1.87314e-08
12.7066	5.87533e-08	13.2047	1.79646e-08
12.7166	5.89461e-08	13.2147	1.87874e-08
12.7265	5.88884e-08	13.2247	1.80254e-08
12.7366	5.90538e-08	13.2347	1.88426e-08
12.7466	5.93058e-08	13.2447	1.79656e-08
12.7566	5.92788e-08	13.2547	1.88002e-08
12.7666	5.94996e-08	13.2647	1.81092e-08
12.7766	5.95879e-08	13.2748	1.8951e-08
12.7866	5.97712e-08	13.2847	1.82672e-08
12.7965	5.98567e-08	13.2947	1.9041e-08
12.8066	6.00139e-08	13.3047	1.82338e-08
12.8166	5.88757e-08	13.3147	1.91028e-08
12.8265	5.89539e-08	13.3247	1.83288e-08
12.8366	5.91257e-08	13.3347	1.9199e-08
12.8466	5.90474e-08	13.3447	1.8367e-08
12.8565	5.92412e-08	13.3548	1.92348e-08
12.8666	5.91832e-08	13.3647	1.84984e-08
12.8766	5.93494e-08	13.3747	1.909e-08
12.8865	5.96027e-08	13.3847	1.84662e-08
12.8965	5.95756e-08	13.3947	1.9259e-08
12.9065	5.97975e-08	13.4047	1.84972e-08
12.9165	5.98862e-08	13.4147	1.93944e-08
12.9266	6.00704e-08	13.4247	1.86082e-08
12.9366	6.01564e-08	13.4347	1.93862e-08
12.9466	6.03143e-08	13.4447	1.86326e-08
12.9566	5.91112e-08	13.4547	1.94844e-08
12.9666	5.91897e-08	13.4647	1.88052e-08
12.9766	5.93622e-08	13.4747	1.96654e-08
12.9865	5.92836e-08	13.4847	1.89536e-08
12.9965	5.94781e-08	13.4947	1.96514e-08
13.0065	5.94199e-08	13.5047	1.89988e-08
13.0165	5.95868e-08	13.5147	2.12184e-08
13.0265	5.98411e-08	13.5247	2.65894e-08
13.0366	5.98139e-08	13.5347	3.31928e-08
13.0466	6.00367e-08	13.5448	3.87114e-08
13.0566	6.01257e-08	13.5547	4.47466e-08
13.0666	6.03107e-08	13.5647	5.00638e-08
13.0766	6.0397e-08	13.5747	5.56714e-08
13.0865	6.05555e-08	13.5847	6.05624e-08
13.0965	5.91703e-08	13.5947	6.6571e-08
13.1066	5.92489e-08	13.6047	7.22274e-08
13.1166	5.94216e-08	13.6147	7.80116e-08
13.1266	5.93428e-08	13.6247	8.34388e-08
13.1366	5.95376e-08	13.6347	8.90554e-08
13.1465	5.94793e-08	13.6447	9.44674e-08
13.1566	5.96464e-08	13.6547	1.00426e-07
13.1666	5.99009e-08	13.6647	1.07058e-07
13.1766	5.98737e-08	13.6854	1.2108e-07
13.1866	6.00967e-08	13.6947	1.2244e-07
13.1965	6.01859e-08	13.7047	1.3962e-07
13.2066	6.0371e-08	13.7147	1.3734e-07
13.2166	6.04574e-08	13.7247	1.5448e-07
13.2266	6.06161e-08	13.7347	1.5386e-07
13.2365	5.87189e-08	13.7447	1.7156e-07
13.2466	5.88901e-08	13.7547	1.7018e-07
13.2566	5.8812e-08	13.7647	1.8812e-07
13.2665	5.9005e-08	13.7747	1.868e-07
13.2765	5.89473e-08	13.7847	2.0466e-07
13.2865	5.91129e-08	13.7947	2.0276e-07
13.2966	5.93651e-08	13.8048	2.2104e-07
13.3066	5.93381e-08	13.8147	2.194e-07
13.3166	5.95591e-08	13.8247	2.3744e-07
13.3266	5.96475e-08	13.8347	2.3596e-07
13.3365	5.9831e-08	13.8448	2.5458e-07
13.3466	5.99166e-08	13.8547	2.5284e-07
13.3565	6.00739e-08	13.8648	2.7104e-07
13.3666	5.89346e-08	13.8747	2.689e-07
13.3766	5.90128e-08	13.8847	2.8778e-07
13.3865	5.91849e-08	13.8948	2.8554e-07
13.3965	5.91064e-08	13.9047	3.0502e-07
13.4066	5.93004e-08	13.9147	3.0256e-07
13.4166	5.92423e-08	13.9247	3.2158e-07
13.4266	5.94088e-08	13.9347	3.195e-07
13.4366	5.96623e-08	13.9447	3.3872e-07
13.4466	5.96351e-08	13.9547	3.35e-07
13.4565	5.98573e-08	13.9648	3.5486e-07
13.4666	5.99461e-08	13.9747	3.5282e-07
13.4765	6.01305e-08	13.9847	3.7104e-07
13.4866	6.02165e-08	13.9947	3.679e-07
13.4966	6.03746e-08	14.0047	3.883e-07
13.5066	5.91703e-08	14.0147	3.8542e-07
13.5166	5.92489e-08	14.0247	4.0342e-07
13.5266	5.94216e-08	14.0348	4.0222e-07
13.5365	5.93428e-08	14.0447	4.199e-07
13.5465	5.95376e-08	14.0547	4.1682e-07
13.5566	5.94793e-08	14.0648	4.3512e-07
13.5665	5.96464e-08	14.0747	4.314e-07
13.5766	5.99009e-08	14.0847	4.514e-07
13.5866	5.98737e-08	14.0948	4.484e-07
13.5966	6.00967e-08	14.1047	4.683e-07
13.6066	6.01859e-08	14.1147	4.6382e-07
13.6165	6.0371e-08	14.1248	4.833e-07
13.6265	6.04574e-08	14.1347	4.7836e-07
13.6365	6.06161e-08	14.1447	4.995e-07
13.6466	6.04015e-08	14.1547	4.9664e-07
13.6566	6.05601e-08	14.1648	5.166e-07
13.6772	2.06186e-07	14.1747	5.1118e-07
13.6866	3.08148e-07	14.1847	5.3028e-07
13.6966	4.19799e-07	14.1947	5.2674e-07
13.7065	5.24724e-07	14.2047	5.456e-07
13.7166	6.21181e-07	14.2147	5.3962e-07
13.7265	7.11331e-07	14.2248	5.5806e-07
13.7365	7.95355e-07	14.2347	5.5284e-07
13.7466	8.68968e-07	14.2447	5.7412e-07
13.7565	9.34233e-07	14.2547	5.6976e-07
13.7666	9.55735e-07	14.2647	5.8852e-07
13.7766	9.52151e-07	14.2747	5.8232e-07
13.7865	9.48047e-07	14.2847	6.0134e-07
13.7966	9.47507e-07	14.2947	5.966e-07
13.8065	9.46105e-07	14.3047	6.1436e-07
13.8166	9.45104e-07	14.3148	6.0928e-07
13.8265	9.42061e-07	14.3247	6.2984e-07
13.8366	9.43302e-07	14.3347	6.2346e-07
13.8466	9.41961e-07	14.3448	6.4158e-07
13.8565	9.4086e-07	14.3547	6.3412e-07
13.8666	9.41541e-07	14.3647	6.5652e-07
13.8766	9.40219e-07	14.3747	6.4964e-07
13.8866	9.406e-07	14.3847	6.679e-07
13.8966	9.39879e-07	14.3947	6.6222e-07
13.9066	9.40019e-07	14.4047	6.8098e-07
13.9165	9.37096e-07	14.4148	6.732e-07
13.9265	9.37156e-07	14.4247	6.9426e-07
13.9366	9.37877e-07	14.4347	6.9022e-07
13.9466	9.36616e-07	14.4448	7.0936e-07
13.9565	9.38257e-07	14.4548	7.0106e-07
13.9666	9.37697e-07	14.4647	7.1962e-07
13.9766	9.36616e-07	14.4747	7.1402e-07
13.9865	9.35575e-07	14.4847	7.3326e-07
13.9966	9.35314e-07	14.4947	7.2574e-07
14.0065	9.33993e-07	14.5047	7.4454e-07
14.0166	9.34433e-07	14.5147	7.3844e-07
14.0266	9.36295e-07	14.5247	7.5862e-07
14.0366	9.35755e-07	14.5347	7.5032e-07
14.0465	9.34133e-07	14.5448	7.6918e-07
14.0566	9.33372e-07	14.5547	7.6496e-07
14.0666	9.34033e-07	14.5647	7.817e-07
14.0766	9.32912e-07	14.5747	7.74e-07
14.0865	9.33152e-07	14.5847	7.9194e-07
14.0965	9.32672e-07	14.5947	7.8506e-07
14.1066	9.32111e-07	14.6047	8.0486e-07
14.1166	9.33252e-07	14.6147	8.0178e-07
14.1265	9.32371e-07	14.6248	8.1822e-07
14.1366	9.3109e-07	14.6347	8.1214e-07
14.1466	9.3123e-07	14.6447	8.2696e-07
14.1566	9.32071e-07	14.6547	8.2082e-07
14.1666	9.31611e-07	14.6647	8.3956e-07
14.1766	9.33032e-07	14.6747	8.3206e-07
14.1866	9.32311e-07	14.6847	8.4976e-07
14.1966	9.32411e-07	14.6947	8.4156e-07
14.2065	9.32712e-07	14.7047	8.6038e-07
14.2166	9.31791e-07	14.7147	8.5364e-07
14.2266	9.3129e-07	14.7247	8.741e-07
14.2366	9.3073e-07	14.7347	8.6634e-07
14.2465	9.31911e-07	14.7447	8.8156e-07
14.2566	9.31791e-07	14.7547	8.7264e-07
14.2665	9.32792e-07	14.7647	8.927e-07
14.2766	9.30269e-07	14.7747	8.8382e-07
14.2866	9.3131e-07	14.7847	9.0192e-07
14.2965	9.32752e-07	14.7947	8.9294e-07
14.3066	9.3073e-07	14.8047	9.1196e-07
14.3166	9.32291e-07	14.8147	9.0426e-07
14.3265	9.3109e-07	14.8247	9.234e-07
14.3365	9.31731e-07	14.8347	9.1534e-07
14.3465	9.32311e-07	14.8447	9.3458e-07
14.3565	9.3063e-07	14.8547	9.2976e-07
14.3666	9.32351e-07	14.8648	9.451e-07
14.3766	9.33072e-07	14.8747	9.3838e-07
14.3866	9.32592e-07	14.8847	9.5502e-07
14.3965	9.3093e-07	14.8947	9.4698e-07
14.4066	9.32492e-07	14.9047	9.6718e-07
14.4166	9.32131e-07	14.9148	9.563e-07
14.4265	9.33553e-07	14.9247	9.753e-07
14.4365	9.33192e-07	14.9347	9.669e-07
14.4465	9.34454e-07	14.9448	9.8582e-07
14.4566	9.33533e-07	14.9548	9.7722e-07
14.4666	9.33793e-07	14.9648	9.9456e-07
14.4766	9.35455e-07	14.9748	9.8404e-07
14.4866	9.34454e-07	14.9847	1.0036e-06
14.4965	9.34193e-07	14.9947	9.9572e-07
14.5066	9.33553e-07	15.0047	1.01204e-06
14.5165	9.34273e-07	15.0148	1.00514e-06
14.5265	9.33893e-07	15.0247	1.02116e-06
14.5366	9.34794e-07	15.0347	1.01364e-06
14.5465	9.34153e-07	15.0447	1.03e-06
14.5566	9.31511e-07	15.0547	1.02108e-06
14.5666	9.31851e-07	15.0648	1.03954e-06
14.5765	9.32772e-07	15.0747	1.0322e-06
14.5866	9.32612e-07	15.0847	1.04998e-06
14.5966	9.32351e-07	15.0947	1.04086e-06
14.6065	9.32912e-07	15.1048	1.05844e-06
14.6165	9.31891e-07	15.1147	1.04544e-06
14.6266	9.33312e-07	15.1247	1.06544e-06
14.6366	9.33633e-07	15.1347	1.0577e-06
14.6466	9.33853e-07	15.1447	1.0707e-06
14.6565	9.33633e-07	15.1547	1.06528e-06
14.6666	9.34333e-07	15.1648	1.08218e-06
14.6765	9.33873e-07	15.1748	1.07324e-06
14.6865	9.33332e-07	15.1847	1.08984e-06
14.6966	9.34093e-07	15.1947	1.08294e-06
14.7066	9.32171e-07	15.2047	1.0975e-06
14.7165	9.31871e-07	15.2148	1.09052e-06
14.7266	9.32612e-07	15.2247	1.1045e-06
14.7366	9.33573e-07	15.2347	1.09528e-06
14.7465	9.33292e-07	15.2448	1.1092e-06
14.7566	9.32271e-07	15.2547	1.10196e-06
14.7666	9.33973e-07	15.2647	1.12326e-06
14.7765	9.33933e-07	15.2747	1.10988e-06
14.7866	9.33933e-07	15.2848	1.13138e-06
14.7966	9.34233e-07	15.2947	1.11906e-06
14.8065	9.35334e-07	15.3047	1.13652e-06
14.8166	9.35715e-07	15.3147	1.12694e-06
14.8266	9.34694e-07	15.3247	1.14362e-06
14.8366	9.35835e-07	15.3347	1.13416e-06
14.8466	9.33252e-07	15.3659	1.1556e-06
14.8565	9.34193e-07	15.3747	1.1523e-06
14.8665	9.36095e-07	15.3847	1.1635e-06
14.8765	9.34053e-07	15.3947	1.1586e-06
14.8866	9.34974e-07	15.4047	1.1732e-06
14.8965	9.34313e-07	15.4147	1.1655e-06
14.9066	9.33473e-07	15.4247	1.1791e-06
14.9165	9.34333e-07	15.4347	1.1727e-06
14.9266	9.34133e-07	15.4447	1.188e-06
14.9365	9.33352e-07	15.4547	1.179e-06
14.9466	9.34534e-07	15.4647	1.1939e-06
14.9565	9.34514e-07	15.4747	1.1892e-06
14.9665	9.33673e-07	15.4847	1.2009e-06
14.9765	9.33633e-07	15.4947	1.1949e-06
14.9865	9.34253e-07	15.5047	1.2093e-06
14.9966	9.35074e-07	15.5147	1.2062e-06
15.0065	9.35655e-07	15.5247	1.2175e-06
15.0166	9.35695e-07	15.5347	1.2074e-06
15.0266	9.34974e-07	15.5447	1.2169e-06
15.0365	9.35835e-07	15.5547	1.2088e-06
15.0465	9.34874e-07	15.5647	1.2178e-06
15.0565	9.34213e-07	15.5747	1.2094e-06
15.0666	9.33813e-07	15.5847	1.2216e-06
15.0765	9.33753e-07	15.5947	1.2126e-06
15.0866	9.33833e-07	15.6047	1.2188e-06
15.0965	9.34233e-07	15.6147	1.2111e-06
15.1066	9.32692e-07	15.6247	1.223e-06
15.1165	9.34874e-07	15.6347	1.2098e-06
15.1266	9.34113e-07	15.6447	1.2207e-06
15.1365	9.36295e-07	15.6547	1.2085e-06
15.1466	9.34534e-07	15.6648	1.2207e-06
15.1565	9.36195e-07	15.6747	1.2074e-06
15.1666	9.36636e-07	15.6848	1.217e-06
15.1765	9.34634e-07	15.6947	1.2103e-06
15.1866	9.35154e-07	15.7047	1.2195e-06
15.1965	9.34093e-07	15.7148	1.2117e-06
15.2066	9.35615e-07	15.7247	1.2227e-06
15.2165	9.35194e-07	15.7347	1.2118e-06
15.2266	9.35414e-07	15.7447	1.2187e-06
15.2366	9.36395e-07	15.7547	1.2098e-06
15.2466	9.36616e-07	15.7648	1.2194e-06
15.2566	9.35895e-07	15.7747	1.2093e-06
15.2665	9.35975e-07	15.7847	1.2192e-06
15.2766	9.36195e-07	15.7947	1.2089e-06
15.2865	9.37757e-07	15.8047	1.219e-06
15.2966	9.36415e-07	15.8147	1.2064e-06
15.3065	9.37296e-07	15.8247	1.2156e-06
15.3166	9.36556e-07	15.8347	1.2066e-06
15.3265	9.36055e-07	15.8447	1.2175e-06
15.3366	9.36596e-07	15.8547	1.2061e-06
15.3465	9.37497e-07	15.8647	1.2168e-06
15.3565	9.38397e-07	15.8747	1.2065e-06
15.3665	9.38878e-07	15.8847	1.2183e-06
15.3766	9.38738e-07	15.8947	1.2088e-06
15.3866	9.36175e-07	15.9048	1.2194e-06
15.3965	9.38538e-07	15.9147	1.2053e-06
15.4066	9.37276e-07	15.9247	1.2168e-06
15.4166	9.37537e-07	15.9347	1.2093e-06
15.4265	9.36415e-07	15.9447	1.2221e-06
15.4366	9.34393e-07	15.9547	1.2105e-06
15.4466	9.36556e-07	15.9647	1.2197e-06
15.4566	9.37497e-07	15.9747	1.2087e-06
15.4665	9.37196e-07	15.9847	1.2202e-06
15.4766	9.37276e-07	15.9947	1.2091e-06
15.4866	9.36155e-07	16.0047	1.2173e-06
15.4965	9.36496e-07	16.0147	1.2078e-06
15.5066	9.37777e-07	16.0247	1.2192e-06
15.5165	9.36015e-07	16.0347	1.2091e-06
15.5266	9.36175e-07	16.0447	1.2184e-06
15.5366	9.37637e-07	16.0547	1.2103e-06
15.5465	9.37216e-07	16.0647	1.2187e-06
15.5566	9.36115e-07	16.0747	1.2113e-06
15.5666	9.36395e-07	16.0847	1.2192e-06
15.5765	9.37677e-07	16.0947	1.2084e-06
15.5865	9.36956e-07	16.1047	1.2197e-06
15.5966	9.37617e-07	16.1147	1.2095e-06
15.6066	9.36215e-07	16.1247	1.2203e-06
15.6165	9.37513e-07	16.1347	1.2101e-06
15.6266	9.36656e-07	16.1447	1.2239e-06
15.6366	9.37276e-07	16.1547	1.2158e-06
15.6465	9.36375e-07	16.1647	1.2226e-06
15.6565	9.36275e-07	16.1747	1.2134e-06
15.6666	9.36516e-07	16.1847	1.2244e-06
15.6766	9.35374e-07	16.1947	1.2135e-06
15.6865	9.35254e-07	16.2047	1.2238e-06
15.6965	9.35895e-07	16.2147	1.2119e-06
15.7066	9.36415e-07	16.2248	1.2222e-06
15.7166	9.36155e-07	16.2347	1.2131e-06
15.7265	9.36856e-07	16.2447	1.2199e-06
15.7366	9.36295e-07	16.2547	1.2118e-06
15.7465	9.35154e-07	16.2647	1.221e-06
15.7565	9.36476e-07	16.2747	1.2099e-06
15.7666	9.36175e-07	16.2847	1.2205e-06
15.7766	9.36155e-07	16.2947	1.2105e-06
15.7865	9.36035e-07	16.3047	1.2233e-06
15.7965	9.36395e-07	16.3147	1.2095e-06
15.8066	9.36716e-07	16.3247	1.2186e-06
15.8068	9.32258e-07	16.3347	1.2081e-06
15.8165	9.32819e-07	16.3447	1.2164e-06
15.8265	9.31798e-07	16.3547	1.2105e-06
15.8366	9.33219e-07	16.3647	1.2205e-06
15.8466	9.33539e-07	16.3747	1.2117e-06
15.8566	9.3376e-07	16.3847	1.2209e-06
15.8665	9.33539e-07	16.3947	1.2137e-06
15.8765	9.3424e-07	16.4047	1.2243e-06
15.8865	9.3378e-07	16.4147	1.2141e-06
15.8965	9.33239e-07	16.4247	1.2253e-06
15.9065	9.34e-07	16.4347	1.2141e-06
15.9166	9.32078e-07	16.4447	1.2263e-06
15.9265	9.31778e-07	16.4547	1.2154e-06
15.9366	9.32518e-07	16.4647	1.2217e-06
15.9466	9.33479e-07	16.4747	1.2139e-06
15.9565	9.33199e-07	16.4848	1.224e-06
15.9666	9.32178e-07	16.4947	1.2125e-06
15.9766	9.3388e-07	16.5047	1.2249e-06
15.9865	9.3384e-07	16.5147	1.215e-06
15.9965	9.3384e-07	16.5247	1.2238e-06
16.0066	9.3414e-07	16.5347	1.2145e-06
16.0165	9.35241e-07	16.5448	1.2261e-06
16.0266	9.35621e-07	16.5547	1.2153e-06
16.0366	9.346e-07	16.5648	1.2221e-06
16.0466	9.35741e-07	16.5747	1.2108e-06
16.0566	9.33159e-07	16.5847	1.2218e-06
16.0665	9.341e-07	16.5947	1.2129e-06
16.0765	9.36002e-07	16.6047	1.2233e-06
16.0865	9.3396e-07	16.6147	1.2144e-06
16.0966	9.34881e-07	16.6247	1.2224e-06
16.1065	9.3422e-07	16.6347	1.2137e-06
16.1166	9.33379e-07	16.6447	1.223e-06
16.1265	9.3424e-07	16.6547	1.2125e-06
16.1366	9.3404e-07	16.6648	1.2208e-06
16.1465	9.33259e-07	16.6747	1.2153e-06
16.1566	9.3444e-07	16.6847	1.2249e-06
16.1665	9.3442e-07	16.6947	1.2141e-06
16.1765	9.33579e-07	16.7047	1.2237e-06
16.1865	9.33539e-07	16.7147	1.2135e-06
16.1965	9.3416e-07	16.7247	1.2218e-06
16.2066	9.34981e-07	16.7347	1.2089e-06
16.2165	9.35561e-07	16.7447	1.2193e-06
16.2266	9.35601e-07	16.7547	1.2118e-06
16.2366	9.34881e-07	16.7647	1.2228e-06
16.2465	9.35741e-07	16.7747	1.2134e-06
16.2565	9.3478e-07	16.7847	1.2216e-06
16.2665	9.3412e-07	16.7947	1.2144e-06
16.2766	9.33719e-07	16.8048	1.2241e-06
16.2865	9.33659e-07	16.8147	1.2165e-06
16.2966	9.3374e-07	16.8248	1.227e-06
16.3065	9.3414e-07	16.8347	1.2171e-06
16.3166	9.32598e-07	16.8447	1.2261e-06
16.3265	9.3478e-07	16.8547	1.2169e-06
16.3366	9.3402e-07	16.8647	1.2264e-06
16.3465	9.36202e-07	16.8747	1.2142e-06
16.3566	9.3444e-07	16.8847	1.2262e-06
16.3665	9.36102e-07	16.8947	1.2184e-06
16.3766	9.36542e-07	16.9047	1.2266e-06
16.3865	9.3454e-07	16.9147	1.2145e-06
16.3966	9.35061e-07	16.9247	1.2282e-06
16.4065	9.34e-07	16.9347	1.2185e-06
16.4166	9.35521e-07	16.9447	1.2267e-06
16.4265	9.35101e-07	16.9547	1.2154e-06
16.4366	9.35321e-07	16.9647	1.2247e-06
16.4465	9.36302e-07	16.9747	1.2138e-06
16.4566	9.36522e-07	16.9847	1.2265e-06
16.4666	9.35801e-07	16.9947	1.2163e-06
16.4765	9.35881e-07	17.0047	1.2281e-06
16.4866	9.36102e-07	17.0147	1.2198e-06
16.4965	9.37663e-07	17.0247	1.2297e-06
16.5066	9.36322e-07	17.0347	1.2188e-06
16.5165	9.37203e-07	17.0447	1.2285e-06
16.5266	9.36462e-07	17.0547	1.2188e-06
16.5365	9.35962e-07	17.0647	1.226e-06
16.5465	9.36502e-07	17.0747	1.2167e-06
16.5565	9.37403e-07	17.0848	1.2259e-06
16.5665	9.38304e-07	17.0947	1.2165e-06
16.5765	9.38784e-07	17.1048	1.2251e-06
16.5866	9.38644e-07	17.1148	1.2152e-06
16.5966	9.36081e-07	17.1247	1.2276e-06
16.6065	9.38444e-07	17.1347	1.218e-06
16.6166	9.38184e-07	17.1447	1.2255e-06
16.6266	9.36442e-07	17.1547	1.2164e-06
16.6365	9.36321e-07	17.1647	1.2233e-06
16.6466	9.36302e-07	17.1747	1.2158e-06
16.6565	9.35461e-07	17.1848	1.2268e-06
16.6666	9.37403e-07	17.1947	1.2156e-06
16.6765	9.351e-07	17.2048	1.226e-06
16.6866	9.36181e-07	17.2147	1.2163e-06
16.6965	9.36061e-07	17.2247	1.2263e-06
16.7065	9.36402e-07	17.2347	1.215e-06
16.7166	9.37683e-07	17.2448	1.2246e-06
16.7265	9.35921e-07	17.2548	1.2167e-06
16.7366	9.3508e-07	17.2647	1.2256e-06
16.7465	9.35495e-07	17.2747	1.2193e-06
16.7565	9.36121e-07	17.2847	1.2268e-06
16.7665	9.36021e-07	17.2947	1.2223e-06
16.7766	9.36301e-07	17.3048	1.2278e-06
16.7865	9.35581e-07	17.3147	1.2222e-06
16.7965	9.36862e-07	17.3247	1.231e-06
16.8066	9.36522e-07	17.3347	1.2191e-06
16.8165	9.34119e-07	17.3447	1.2302e-06
16.8265	9.346e-07	17.3547	1.2197e-06
16.8366	9.36562e-07	17.3647	1.2294e-06
16.8466	9.3518e-07	17.3747	1.2191e-06
16.8565	9.36282e-07	17.3847	1.2289e-06
16.8665	9.36182e-07	17.3947	1.2182e-06
16.8766	9.36422e-07	17.4048	1.2291e-06
16.8865	9.35281e-07	17.4147	1.2207e-06
16.8965	9.35161e-07	17.4247	1.2283e-06
16.9065	9.35801e-07	17.4347	1.2195e-06
16.9166	9.36322e-07	17.4447	1.229e-06
16.9266	9.36062e-07	17.4547	1.2205e-06
16.9365	9.36762e-07	17.4647	1.2316e-06
16.9466	9.36202e-07	17.4747	1.2214e-06
16.9565	9.35061e-07	17.4847	1.2287e-06
16.9665	9.36382e-07	17.4947	1.2183e-06
16.9766	9.36082e-07	17.5048	1.2314e-06
16.9866	9.36062e-07	17.5147	1.2189e-06
16.9965	9.35941e-07	17.5247	1.2293e-06
17.0065	9.36302e-07	17.5347	1.2217e-06
17.0165	9.36622e-07	17.5447	1.2284e-06
17.0166	9.32072e-07	17.5547	1.219e-06
17.0265	9.32632e-07	17.5647	1.2302e-06
17.0365	9.31611e-07	17.5747	1.2202e-06
17.0465	9.33032e-07	17.5847	1.229e-06
17.0566	9.33353e-07	17.5947	1.2175e-06
17.0665	9.33573e-07	17.6047	1.2257e-06
17.0765	9.33353e-07	17.6147	1.217e-06
17.0865	9.34053e-07	17.6247	1.2297e-06
17.0965	9.33593e-07	17.6347	1.2194e-06
17.1065	9.33052e-07	17.6447	1.2289e-06
17.1165	9.33813e-07	17.6547	1.2194e-06
17.1266	9.31892e-07	17.6647	1.228e-06
17.1365	9.31591e-07	17.6747	1.2182e-06
17.1466	9.32332e-07	17.6847	1.2271e-06
17.1565	9.33293e-07	17.6947	1.2185e-06
17.1665	9.33012e-07	17.7047	1.2285e-06
17.1765	9.31992e-07	17.7147	1.2175e-06
17.1866	9.33693e-07	17.7248	1.2291e-06
17.1965	9.33653e-07	17.7347	1.2171e-06
17.2065	9.33653e-07	17.7448	1.2289e-06
17.2165	9.33953e-07	17.7547	1.218e-06
17.2265	9.35054e-07	17.7647	1.2251e-06
17.2366	9.35434e-07	17.7747	1.2174e-06
17.2465	9.34413e-07	17.7847	1.2273e-06
17.2566	9.35554e-07	17.7947	1.2176e-06
17.2665	9.32972e-07	17.8047	1.2294e-06
17.2765	9.33913e-07	17.8147	1.2199e-06
17.2865	9.35814e-07	17.8247	1.2312e-06
17.2965	9.33773e-07	17.8347	1.2186e-06
17.3066	9.34694e-07	17.8447	1.2288e-06
17.3165	9.34033e-07	17.8547	1.2187e-06
17.3266	9.33193e-07	17.8648	1.2294e-06
17.3365	9.34053e-07	17.8747	1.215e-06
17.3466	9.33853e-07	17.8847	1.2238e-06
17.3565	9.33072e-07	17.8947	1.217e-06
17.3666	9.34253e-07	17.9047	1.2263e-06
17.3765	9.34233e-07	17.9147	1.2198e-06
17.3865	9.33393e-07	17.9247	1.2305e-06
17.3965	9.33353e-07	17.9348	1.2193e-06
17.4065	9.33973e-07	17.9447	1.2255e-06
17.4166	9.34794e-07	17.9547	1.22e-06
17.4265	9.35374e-07	17.9647	1.2284e-06
17.4366	9.35414e-07	17.9747	1.218e-06
17.4465	9.34694e-07	17.9847	1.2284e-06
17.4565	9.35554e-07	17.9947	1.217e-06
17.4665	9.34593e-07	18.0047	1.2278e-06
17.4765	9.33933e-07	18.0147	1.224e-06
17.4866	9.33533e-07	18.0247	1.229e-06
17.4965	9.33473e-07	18.0347	1.2205e-06
17.5066	9.33553e-07	18.0447	1.2303e-06
17.5165	9.33953e-07	18.0547	1.2188e-06
17.5266	9.32412e-07	18.0647	1.2286e-06
17.5365	9.34593e-07	18.0747	1.2178e-06
17.5465	9.33833e-07	18.0847	1.2299e-06
17.5565	9.36014e-07	18.0948	1.221e-06
17.5665	9.34253e-07	18.1047	1.2283e-06
17.5765	9.35914e-07	18.1147	1.2197e-06
17.5865	9.36355e-07	18.1247	1.2309e-06
17.5965	9.34353e-07	18.1347	1.2181e-06
17.6065	9.34874e-07	18.1447	1.2281e-06
17.6165	9.33813e-07	18.1547	1.2201e-06
17.6266	9.35334e-07	18.1647	1.2267e-06
17.6365	9.34914e-07	18.1747	1.2224e-06
17.6466	9.35134e-07	18.1848	1.2304e-06
17.6565	9.36115e-07	18.1947	1.2198e-06
17.6666	9.36335e-07	18.2048	1.2321e-06
17.6765	9.35614e-07	18.2147	1.2212e-06
17.6865	9.35694e-07	18.2247	1.2309e-06
17.6965	9.35914e-07	18.2347	1.2195e-06
17.7065	9.37476e-07	18.2447	1.2304e-06
17.7166	9.36135e-07	18.2547	1.222e-06
17.7265	9.37015e-07	18.2647	1.2307e-06
17.7366	9.36275e-07	18.2747	1.2225e-06
17.7465	9.35774e-07	18.2847	1.2325e-06
17.7565	9.36315e-07	18.2947	1.2205e-06
17.7665	9.37215e-07	18.3047	1.2306e-06
17.7765	9.38116e-07	18.3147	1.2237e-06
17.7865	9.38596e-07	18.3247	1.2307e-06
17.7965	9.38456e-07	18.3347	1.2189e-06
17.8066	9.36894e-07	18.3448	1.2271e-06
17.8165	9.37255e-07	18.3547	1.2226e-06
17.8265	9.34993e-07	18.3648	1.2296e-06
17.8365	9.36254e-07	18.3747	1.2184e-06
17.8465	9.36133e-07	18.3847	1.2319e-06
17.8565	9.37115e-07	18.3947	1.2211e-06
17.8665	9.37275e-07	18.4047	1.2333e-06
17.8765	9.36214e-07	18.4147	1.2254e-06
17.8865	9.37915e-07	18.4247	1.2323e-06
17.8966	9.35993e-07	18.4347	1.2223e-06
17.9065	9.36874e-07	18.4448	1.2332e-06
17.9165	9.35212e-07	18.4547	1.2242e-06
17.9265	9.36494e-07	18.4648	1.2324e-06
17.9365	9.37735e-07	18.4747	1.2268e-06
17.9465	9.35893e-07	18.4847	1.2346e-06
17.9565	9.37355e-07	18.4947	1.2242e-06
17.9665	9.36934e-07	18.5048	1.233e-06
17.9765	9.36834e-07	18.5147	1.2249e-06
17.9866	9.35112e-07	18.5247	1.2354e-06
17.9965	9.34392e-07	18.5347	1.2263e-06
18.0065	9.37674e-07	18.5448	1.237e-06
18.0165	9.33331e-07	18.5547	1.2276e-06
18.0265	9.36934e-07	18.5648	1.2347e-06
18.0365	9.36414e-07	18.5747	1.2255e-06
18.0465	9.37375e-07	18.5848	1.2358e-06
18.0566	9.35993e-07	18.5947	1.2283e-06
18.0665	9.36095e-07	18.6047	1.2352e-06
18.0765	9.35994e-07	18.6148	1.227e-06
18.0865	9.36235e-07	18.6247	1.2351e-06
18.0965	9.35094e-07	18.6347	1.2276e-06
18.1065	9.34974e-07	18.6447	1.2358e-06
18.1165	9.35614e-07	18.6547	1.2303e-06
18.1266	9.36135e-07	18.6647	1.2376e-06
18.1365	9.35874e-07	18.6747	1.2274e-06
18.1465	9.36575e-07	18.6847	1.2322e-06
18.1565	9.36014e-07	18.6947	1.2276e-06
18.1665	9.34874e-07	18.7047	1.234e-06
18.1765	9.36195e-07	18.7147	1.2249e-06
18.1866	9.35894e-07	18.7247	1.2361e-06
18.1965	9.35874e-07	18.7347	1.2241e-06
18.2065	9.35754e-07	18.7447	1.2345e-06
18.2165	9.36115e-07	18.7547	1.2246e-06
18.2265	9.36435e-07	18.7647	1.2344e-06
18.2266	9.31792e-07	18.7747	1.2221e-06
18.2365	9.32352e-07	18.7847	1.2333e-06
18.2465	9.31332e-07	18.7947	1.2243e-06
18.2565	9.32752e-07	18.8048	1.2335e-06
18.2665	9.33073e-07	18.8147	1.2254e-06
18.2765	9.33293e-07	18.8247	1.2333e-06
18.2865	9.33073e-07	18.8347	1.2237e-06
18.2965	9.33773e-07	18.8447	1.2356e-06
18.3065	9.33313e-07	18.8547	1.2254e-06
18.3165	9.32773e-07	18.8647	1.235e-06
18.3265	9.33533e-07	18.8747	1.2241e-06
18.3365	9.31612e-07	18.8847	1.2331e-06
18.3465	9.31312e-07	18.8947	1.2259e-06
18.3565	9.32052e-07	18.9048	1.2316e-06
18.3665	9.33013e-07	18.9147	1.2251e-06
18.3765	9.32732e-07	18.9247	1.2346e-06
18.3865	9.31712e-07	18.9348	1.2252e-06
18.3965	9.33413e-07	18.9447	1.2353e-06
18.4065	9.33373e-07	18.9547	1.2268e-06
18.4165	9.33373e-07	18.9647	1.2315e-06
18.4265	9.33673e-07	18.9748	1.2229e-06
18.4365	9.34773e-07	18.9847	1.2353e-06
18.4465	9.35153e-07	18.9947	1.2288e-06
18.4565	9.34133e-07	19.0048	1.2326e-06
18.4665	9.35274e-07	19.0147	1.2261e-06
18.4765	9.32692e-07	19.0247	1.235e-06
18.4865	9.33633e-07	19.0347	1.2277e-06
18.4965	9.35534e-07	19.0447	1.2377e-06
18.5065	9.33493e-07	19.0547	1.2256e-06
18.5165	9.34413e-07	19.0647	1.2357e-06
18.5265	9.33753e-07	19.0748	1.2263e-06
18.5365	9.32913e-07	19.0847	1.2351e-06
18.5465	9.33773e-07	19.0947	1.2268e-06
18.5565	9.33573e-07	19.1047	1.234e-06
18.5665	9.32793e-07	19.1148	1.2263e-06
18.5765	9.33973e-07	19.1247	1.2359e-06
18.5865	9.33953e-07	19.1347	1.2319e-06
18.5965	9.33113e-07	19.1447	1.2366e-06
18.6065	9.33073e-07	19.1547	1.2284e-06
18.6165	9.33693e-07	19.1647	1.2369e-06
18.6265	9.34513e-07	19.1747	1.2283e-06
18.6365	9.35093e-07	19.1847	1.237e-06
18.6465	9.35133e-07	19.1947	1.2313e-06
18.6565	9.34413e-07	19.2047	1.2411e-06
18.6665	9.35274e-07	19.2147	1.234e-06
18.6765	9.34313e-07	19.2248	1.24e-06
18.6865	9.33653e-07	19.2347	1.2311e-06
18.6965	9.33253e-07	19.2447	1.2395e-06
18.7065	9.33193e-07	19.2547	1.2286e-06
18.7165	9.33273e-07	19.2647	1.2383e-06
18.7265	9.33673e-07	19.2747	1.2277e-06
18.7365	9.32132e-07	19.2847	1.2335e-06
18.7465	9.34313e-07	19.2947	1.2246e-06
18.7565	9.33553e-07	19.3047	1.2372e-06
18.7665	9.35734e-07	19.3148	1.2284e-06
18.7765	9.33973e-07	19.3247	1.2358e-06
18.7865	9.35634e-07	19.3347	1.2284e-06
18.7965	9.36074e-07	19.3447	1.2341e-06
18.8065	9.34073e-07	19.3547	1.2291e-06
18.8165	9.34593e-07	19.3647	1.236e-06
18.8265	9.33533e-07	19.3747	1.2243e-06
18.8365	9.35053e-07	19.3848	1.233e-06
18.8465	9.34633e-07	19.3947	1.2269e-06
18.8565	9.34853e-07	19.4047	1.2358e-06
18.8665	9.35834e-07	19.4147	1.2267e-06
18.8765	9.36054e-07	19.4247	1.2352e-06
18.8865	9.35334e-07	19.4347	1.2257e-06
18.8965	9.35414e-07	19.4447	1.2346e-06
18.9065	9.35634e-07	19.4547	1.2258e-06
18.9165	9.37194e-07	19.4647	1.2337e-06
18.9265	9.35854e-07	19.4747	1.2255e-06
18.9365	9.36734e-07	19.4848	1.2352e-06
18.9465	9.35994e-07	19.4947	1.2253e-06
18.9565	9.35494e-07	19.5047	1.2341e-06
18.9665	9.36034e-07	19.5147	1.2244e-06
18.9765	9.36934e-07	19.5247	1.2345e-06
18.9865	9.37835e-07	19.5347	1.2263e-06
18.9965	9.38315e-07	19.5447	1.2356e-06
19.0065	9.36173e-07	19.5547	1.2273e-06
19.0165	9.37613e-07	19.5648	1.2312e-06
19.0265	9.35973e-07	19.5747	1.226e-06
19.0365	9.37714e-07	19.5847	1.2331e-06
19.0465	9.36973e-07	19.5947	1.225e-06
19.0565	9.36852e-07	19.6047	1.2357e-06
19.0665	9.37834e-07	19.6147	1.2264e-06
19.0765	9.34991e-07	19.6247	1.2352e-06
19.0865	9.36933e-07	19.6347	1.2222e-06
19.0965	9.35631e-07	19.6447	1.2354e-06
19.1065	9.37713e-07	19.6547	1.2278e-06
19.1165	9.36592e-07	19.6647	1.2327e-06
19.1265	9.37933e-07	19.6747	1.2285e-06
19.1365	9.3521e-07	19.6848	1.234e-06
19.1465	9.36452e-07	19.6947	1.2274e-06
19.1565	9.37613e-07	19.7048	1.2364e-06
19.1665	9.35071e-07	19.7147	1.2254e-06
19.1765	9.35651e-07	19.7247	1.2326e-06
19.1865	9.36552e-07	19.7347	1.2303e-06
19.1965	9.36832e-07	19.7447	1.235e-06
19.2065	9.37113e-07	19.7547	1.2295e-06
19.2165	9.37392e-07	19.7647	1.2356e-06
19.2265	9.36051e-07	19.7748	1.2273e-06
19.2365	9.36652e-07	19.7847	1.2357e-06
19.2465	9.36131e-07	19.7948	1.228e-06
19.2565	9.36092e-07	19.8048	1.2362e-06
19.2665	9.37713e-07	19.8147	1.2312e-06
19.2765	9.35814e-07	19.8247	1.2363e-06
19.2865	9.35714e-07	19.8347	1.2293e-06
19.2965	9.35954e-07	19.8447	1.2369e-06
19.3065	9.34813e-07	19.8547	1.2283e-06
19.3165	9.34693e-07	19.8647	1.2358e-06
19.3265	9.35334e-07	19.8747	1.2273e-06
19.3365	9.35854e-07	19.8847	1.2383e-06
19.3465	9.35594e-07	19.8947	1.2309e-06
19.3565	9.36294e-07	19.9047	1.2362e-06
19.3665	9.35734e-07	19.9147	1.2303e-06
19.3765	9.34593e-07	19.9247	1.2388e-06
19.3865	9.35914e-07	19.9347	1.2274e-06
19.3965	9.35614e-07	19.9447	1.2367e-06
19.4065	9.35594e-07	19.9547	1.2287e-06
19.4165	9.35474e-07	19.9648	1.2337e-06
19.4265	9.35834e-07	19.9747	1.5263e-06
19.4365	9.36154e-07	20.0125	2.435e-09
19.4465	9.36358e-07	20.0247	4.419e-09
19.4565	9.37519e-07	20.0347	6.31e-11
19.4665	9.34977e-07	20.0447	4.8728e-09
19.4765	9.33555e-07	20.0547	3.186e-10
19.4865	9.36458e-07	20.0647	5.2312e-09
19.4965	9.37739e-07	20.0763	2.798e-09
19.5065	9.36018e-07	20.0847	5.5244e-09
19.5165	9.37298e-07	20.0963	3.0207e-09
19.5265	9.35957e-07	20.1047	5.7523e-09
19.5365	9.35557e-07	20.1163	3.3001e-09
19.5465	9.37038e-07	20.1247	5.9944e-09
19.5565	9.35998e-07	20.1364	3.5246e-09
19.5665	9.35617e-07	20.1447	6.2656e-09
19.5765	9.3572e-07	20.1563	3.7408e-09
19.5865	9.3562e-07	20.1647	6.4365e-09
19.5965	9.3586e-07	20.1763	3.9559e-09
19.6065	9.3472e-07	20.1847	6.6322e-09
19.6165	9.346e-07	20.1963	4.148e-09
19.6265	9.3524e-07	20.2047	6.813e-09
19.6365	9.3576e-07	20.2163	4.3225e-09
19.6465	9.355e-07	20.2247	6.9943e-09
19.6565	9.362e-07	20.2364	4.5615e-09
19.6665	9.3564e-07	20.2447	7.1781e-09
19.6765	9.345e-07	20.2548	2.6652e-09
19.6865	9.3582e-07	20.2648	7.3044e-09
19.6965	9.3552e-07	20.2748	2.8897e-09
19.7065	9.355e-07	20.2847	7.5031e-09
19.7165	9.3538e-07	20.2947	2.9169e-09
19.7265	9.3574e-07	20.3047	7.68e-09
19.7365	9.3606e-07	20.3147	3.1264e-09
19.7365	9.35667e-07	20.3247	7.9203e-09
19.7465	9.35407e-07	20.3347	3.3088e-09
19.7565	9.36107e-07	20.3447	7.9829e-09
19.7665	9.35547e-07	20.3547	3.4202e-09
19.7765	9.34406e-07	20.3647	8.2077e-09
19.7865	9.35727e-07	20.3747	3.5919e-09
19.7965	9.35427e-07	20.3847	8.2472e-09
19.8065	9.35407e-07	20.3947	3.6598e-09
19.8165	9.35286e-07	20.4047	8.4085e-09
19.8265	9.35647e-07	20.4147	3.8808e-09
19.8365	9.35967e-07	20.4247	8.544e-09
19.8365	9.35657e-07	20.4347	4.0005e-09
19.8465	9.35397e-07	20.4448	8.6383e-09
19.8565	9.36097e-07	20.4548	4.2125e-09
19.8665	9.35537e-07	20.4648	8.7942e-09
19.8765	9.34397e-07	20.4747	4.3286e-09
19.8865	9.35717e-07	20.4847	8.9291e-09
19.8965	9.35417e-07	20.4947	4.4854e-09
19.9065	9.35397e-07	20.5216	9.7138e-09
19.9165	9.35277e-07	20.5417	9.5028e-09
19.9265	9.35637e-07	20.5617	9.6194e-09
19.9365	9.35957e-07	20.5817	9.73e-09
20.0219	1e-06	20.6017	9.8078e-09
20.0266	1.1e-06	20.6203	1.19698e-08
[truncated: 8,370 more rows]

[truncated: 5 more sheets: Figure 4c, Figure 4d, Figure 4e, Figure 4f, Figure 4g]
